# Supplementary material for: Dg-Dys-Syn1 signaling in Drosophila regulates the microRNA profile
Source: BMC Cell Biol. 2012 Oct 29;13:26. doi: 10.1186/1471-2121-13-26 (PMC3551632; doi:10.1186/1471-2121-13-26)
Supplement: Additional file 1 — Experimental Data. [file 1471-2121-13-26-S1.xlsx]

## Sheet: microArray
	DysDf 33	Oregon 33	Dg 33	Dg 25	DysDf 25	Oregon 25		Dys/Oregon 33	Dg/Oregon 33	Dys/Oregon 25	Dg/Oregon 25	Dys 33 / OrR 25	Dg 33 / OrR 25	Oregon 33/25	Dys 33/25	Dg 33/25
dme-miR-252	11.8303	19.3251	16.5265	24.5404	20.3141	47.0076		0.612175	0.855183	0.432144	0.522051	0.251668	0.351571	0.411106	0.582371	0.67344
dme-miR-8	12.6974	27.8097	16.3209	30.1093	25.7321	41.2187		0.456584	0.586878	0.624281	0.730475	0.30805	0.395958	0.674685	0.493448	0.542055
dme-miR-276b	14.2488	21.5161	17.7521	26.7713	20.4368	32.4854		0.662241	0.825064	0.629108	0.824103	0.438622	0.546464	0.66233	0.697213	0.663102
dme-miR-276a	15.733	24.6317	21.4388	31.7787	12.2589	32.1703		0.63873	0.870374	0.381061	0.987826	0.489054	0.666415	0.765665	1.2834	0.674628
dme-miR-305	14.8652	21.2237	17.3569	19.557	13.8501	28.2255		0.700408	0.817808	0.490696	0.692886	0.526661	0.614939	0.751935	1.07329	0.887504
dme-miR-277	14.916	20.6956	22.5296	28.0109	8.85748	27.3224		0.720735	1.08862	0.324184	1.0252	0.545928	0.824585	0.757461	1.684	0.804314
dme-miR-1	12.0109	29.5743	41.5625	29.6982	26.1927	26.0563		0.406125	1.40536	1.00524	1.13977	0.46096	1.59511	1.13502	0.458558	1.3995
dme-miR-317	6.33463	17.2505	15.3605	14.0433	12.4597	24.4592		0.367213	0.890434	0.509407	0.574152	0.258988	0.628005	0.70528	0.508411	1.0938
dme-miR-956	7.16898	10.1743	6.37873	9.5814	10.2013	21.2344		0.704613	0.626942	0.480413	0.45122	0.337611	0.300396	0.479144	0.702753	0.665741
dme-miR-12	7.31416	12.0424	8.9368	15.1352	11.1663	20.4998		0.607365	0.742109	0.544705	0.73831	0.356792	0.435947	0.587443	0.65502	0.590466
dme-bantam	6.34708	10.088	11.9884	18.5906	11.7744	20.4141		0.62917	1.18838	0.57678	0.910675	0.310917	0.587262	0.49417	0.539056	0.644865
dme-miR-34	13.6501	17.8703	18.4802	11.1067	9.04782	16.3501		0.763844	1.03413	0.553379	0.6793	0.834861	1.13028	1.09297	1.50866	1.66388
dme-miR-210	8.05249	12.3059	11.178	14.539	9.49417	15.7534		0.654361	0.908347	0.602674	0.922908	0.511158	0.709562	0.781157	0.848151	0.768832
dme-miR-375	5.74475	8.66049	7.16778	10.5389	8.25315	13.6438		0.663329	0.827641	0.604903	0.772435	0.421054	0.525352	0.634759	0.696068	0.680125
dme-miR-274	4.63316	7.13402	3.97241	6.74355	7.91435	13.5566		0.649447	0.556826	0.583799	0.497435	0.341763	0.293023	0.526238	0.585413	0.589067
dme-miR-276*	6.69183	10.3051	6.0405	7.4964	7.58696	12.9352		0.649374	0.586169	0.586535	0.579534	0.517335	0.466981	0.796666	0.882018	0.805787
dme-miR-2b	5.90435	8.97768	8.18024	9.79408	6.23459	9.85277		0.65767	0.911175	0.632775	0.994043	0.599257	0.830247	0.911183	0.94703	0.835223
dme-miR-2a	6.84094	11.5245	9.49088	12.704	8.31311	9.31266		0.593599	0.823537	0.892668	1.36417	0.734585	1.01914	1.23751	0.82291	0.747077
dme-miR-279	1.95905	7.48377	6.16911	6.52108	4.07138	7.55873		0.261773	0.824332	0.538632	0.862722	0.259177	0.816157	0.990084	0.481176	0.946026
dme-miR-281	3.65626	4.84287	3.81086	5.29482	3.90388	7.27706		0.754977	0.7869	0.536464	0.727604	0.502436	0.523681	0.665499	0.936571	0.719734
dme-let-7	3.42522	7.76961	5.50467	1.69256	4.10945	7.22769		0.440849	0.708488	0.56857	0.234177	0.473903	0.761609	1.07498	0.8335	3.25227
dme-miR-13b	3.57826	7.6442	5.55852	6.76402	4.23317	6.79357		0.468102	0.727156	0.623114	0.995651	0.526714	0.818204	1.12521	0.845292	0.821778
dme-miR-184	6.04068	7.72848	8.85314	6.8806	6.30692	6.31443		0.781612	1.14552	0.998811	1.08966	0.956646	1.40205	1.22394	0.957785	1.28668
dme-miR-14	4.59416	4.47194	3.49711	4.02584	4.34166	5.78157		1.02733	0.782011	0.750948	0.696323	0.794622	0.604871	0.773482	1.05816	0.868665
dme-miR-11	3.42129	4.79808	6.18959	5.87591	3.68308	5.52313		0.713053	1.29001	0.666847	1.06387	0.619448	1.12067	0.868726	0.92892	1.05338
dme-miR-33	3.78636	4.98294	3.24655	2.5691	2.78182	5.16741		0.759865	0.651533	0.53834	0.497174	0.732739	0.628275	0.964302	1.36111	1.26369
dme-miR-13a	2.32805	5.93857	4.16511	4.93442	3.70783	5.14272		0.392022	0.701366	0.720985	0.959494	0.452688	0.809903	1.15475	0.627875	0.844094
dme-miR-124	1.81158	2.60751	2.44415	3.24007	2.05567	4.46467		0.694754	0.937348	0.460431	0.725713	0.405759	0.547441	0.584032	0.881258	0.75435
dme-miR-9a	2.81339	4.34409	4.14731	5.38025	2.36688	4.43564		0.647636	0.954701	0.533606	1.21296	0.63427	0.934997	0.979361	1.18865	0.770839
dme-miR-1000	1.1283	3.5778	2.45928	3.35843	2.2917	4.2948		0.315363	0.687372	0.533598	0.781976	0.262714	0.572618	0.833054	0.492345	0.732271
dme-miR-316	1.54974	2.79278	2.30485	3.75532	2.79229	4.18445		0.55491	0.825291	0.667301	0.897445	0.370357	0.550813	0.667417	0.555007	0.613757
dme-miR-31b	2.72884	2.70523	3.34891	3.51416	2.78658	3.6153		1.00873	1.23794	0.770775	0.972025	0.754804	0.926316	0.748274	0.979279	0.952976
dme-miR-31a	2.83731	3.1295	3.55852	3.42606	2.4887	3.60949		0.906633	1.13709	0.689488	0.949181	0.78607	0.98588	0.867021	1.14008	1.03866
dme-miR-184-pre	3.54844	4.07902	3.61193	3.55242	2.78468	3.2044		0.869924	0.885488	0.869016	1.10861	1.10736	1.12718	1.27294	1.27427	1.01675
dme-miR-278	2.58825	3.48944	2.86871	2.86276	1.99381	3.17972		0.741738	0.822112	0.627041	0.900319	0.813988	0.902191	1.09741	1.29814	1.00208
dme-miR-997	1.7598	1.70889	0.993769	2.3582	2.30597	2.86756		1.02979	0.581529	0.80416	0.822372	0.613694	0.346556	0.59594	0.76315	0.421411
dme-miR-263b	1.50386	2.65678	2.32532	1.91058	1.20485	2.73398		0.566046	0.875241	0.440696	0.698829	0.550063	0.850527	0.971764	1.24817	1.21707
dme-miR-7	1.90727	3.15312	2.66578	2.49168	1.89103	2.51909		0.604884	0.845441	0.750679	0.989118	0.757126	1.05823	1.25169	1.00859	1.06987
dme-miR-970	0.386698	0.717433	1.56653	1.6979	0.747085	2.51764		0.539002	2.18353	0.29674	0.674402	0.153595	0.622223	0.284962	0.517608	0.922629
dme-miR-307	1.18893	1.39089	1.83267	2.21048	1.31049	2.1837		0.854798	1.31762	0.600125	1.01226	0.544458	0.839249	0.636943	0.90724	0.829082
dme-miR-996	2.43849	3.0896	2.22919	1.988	1.83488	2.07045		0.789257	0.721515	0.886224	0.960181	1.17776	1.07667	1.49224	1.32896	1.12132
dme-miR-306-pre	2.28741	2.53829	2.29105	2.2879	1.55127	2.03705		0.901162	0.902596	0.761528	1.12314	1.1229	1.12469	1.24606	1.47454	1.00138
dme-miR-957	1.2063	1.65189	1.62261	1.95953	1.22294	2.02108		0.730256	0.982276	0.60509	0.969544	0.596858	0.802841	0.817328	0.986397	0.828061
dme-miR-306	2.14814	2.07209	2.42279	2.14907	1.32001	1.94558		1.0367	1.16925	0.678465	1.10459	1.10411	1.24528	1.06502	1.62737	1.12736
dme-miR-276a-pre	2.46929	2.01264	1.8656	2.28167	1.74542	1.93832		1.22689	0.926942	0.90048	1.17713	1.27393	0.962481	1.03834	1.41473	0.817647
dme-miR-283	0.91431	1.6014	1.10903	1.2316	0.898406	1.86573		0.570945	0.692542	0.481532	0.660119	0.490056	0.594425	0.858324	1.0177	0.900481
dme-miR-927	0.614128	0.935268	0.664887	1.00913	0.865096	1.83524		0.656633	0.710905	0.471382	0.549864	0.334632	0.36229	0.509618	0.709896	0.658871
dme-miR-281-2*	0.952652	1.12338	1.17891	1.5573	1.26291	1.82362		0.848023	1.04943	0.692528	0.853961	0.522396	0.646464	0.616017	0.754333	0.757019
dme-miR-999	1.02311	1.41329	1.32354	2.18556	1.25434	1.70747		0.723923	0.936501	0.734622	1.28	0.599198	0.77515	0.827709	0.815655	0.605585
dme-miR-79	0.910706	1.47803	1.17713	1.85808	1.04782	1.62471		0.616164	0.796418	0.644931	1.14364	0.560536	0.724516	0.909718	0.869141	0.633517
dme-miR-125	1.29052	1.85629	1.9911	1.45229	1.27718	1.51		0.695217	1.07263	0.845814	0.961781	0.854648	1.31861	1.22933	1.01044	1.371
dme-miR-958	0.776345	0.832254	0.368936	0.754623	0.814656	1.44757		0.932821	0.443298	0.562775	0.521303	0.536309	0.254866	0.574932	0.952972	0.488902
dme-miR-285	0.466331	0.884372	0.793502	1.12037	0.882227	1.40837		0.527302	0.89725	0.626418	0.795506	0.331114	0.563419	0.627941	0.528584	0.708253
dme-miR-281-1*	0.79273	0.863606	0.882065	1.2841	1.0088	1.33577		0.91793	1.02137	0.755221	0.96132	0.593462	0.660341	0.646522	0.785812	0.68691
dme-miR-190	1.02737	2.2374	1.35559	1.08121	0.909826	1.27044		0.459181	0.605876	0.716153	0.851055	0.808675	1.06702	1.76112	1.12919	1.25377
dme-miR-963	0.559401	0.82859	0.669337	1.15596	0.969783	1.25882		0.675124	0.807802	0.770391	0.918289	0.444385	0.531718	0.658227	0.57683	0.579031
dme-miR-995	0.544654	0.7724	0.725857	0.869418	0.662384	1.21236		0.705144	0.939741	0.54636	0.717129	0.449251	0.598714	0.637105	0.822263	0.834876
dme-miR-87	0.679998	0.975171	1.35291	1.72015	0.910778	1.1717		0.697312	1.38736	0.77731	1.46807	0.580349	1.15466	0.832267	0.746612	0.78651
dme-miR-100	0.704904	1.28869	1.1798	0.643387	0.808946	1.10927		0.546992	0.915499	0.729258	0.580009	0.635465	1.06358	1.16175	0.871386	1.83372
dme-miR-1010	0.552191	0.662465	0.627948	0.928151	0.742327	1.05991		0.83354	0.947897	0.70037	0.875691	0.520981	0.592456	0.625022	0.743865	0.676559
dme-miR-987	0.565627	0.933232	0.897641	0.85251	0.547228	1.05555		0.606095	0.961863	0.518429	0.807645	0.53586	0.850401	0.884119	1.03362	1.05294
dme-miR-1012	0.299199	0.865642	0.445038	0.650506	0.573876	1.00328		0.345638	0.514113	0.571999	0.648379	0.298221	0.443582	0.862811	0.521366	0.684141
dme-miR-34-pre	0.296905	0.396583	0.417	0.600673	0.551987	0.959724		0.748658	1.05148	0.575152	0.625881	0.309365	0.434501	0.413226	0.537885	0.694222
dme-miR-10	0.644605	1.33877	1.0583	0.947728	0.762313	0.943752		0.48149	0.7905	0.807746	1.00421	0.683024	1.12137	1.41856	0.845592	1.11667
dme-miR-988	0.543998	0.663279	0.673342	0.808906	0.602427	0.933589		0.820165	1.01517	0.645281	0.866448	0.582696	0.721241	0.710462	0.903011	0.832411
dme-miR-932	0.497136	0.654321	0.640409	0.815135	0.635736	0.924877		0.759773	0.978738	0.687374	0.881344	0.537515	0.692426	0.707468	0.781984	0.785648
dme-miR-981	0.356548	0.633148	0.477081	0.630929	0.599572	0.91907		0.563135	0.753505	0.652368	0.686486	0.387945	0.519091	0.688902	0.594672	0.756156
dme-miR-137	0.302476	0.413277	0.429907	0.712798	0.495836	0.903098		0.731897	1.04024	0.549039	0.789281	0.334932	0.476035	0.457621	0.610032	0.603125
dme-miR-9b	0.806166	0.927532	0.892746	1.08566	0.772781	0.900195		0.869152	0.962496	0.85846	1.20603	0.895547	0.991725	1.03037	1.0432	0.822307
dme-miR-314	0.229069	0.285019	0.224744	0.535711	0.534856	0.897291		0.803699	0.788524	0.596079	0.597032	0.25529	0.25047	0.317644	0.428282	0.419525
dme-miR-961	0.424712	0.566373	0.491322	0.847171	0.742327	0.891483		0.749881	0.867488	0.832688	0.950294	0.476411	0.551129	0.635315	0.572136	0.579956
dme-miR-275	1.00279	1.27485	1.25189	0.796448	0.728051	0.884223		0.786598	0.981993	0.82338	0.900731	1.13409	1.41581	1.44177	1.37736	1.57184
dme-miR-985	0.318862	0.4373	0.331553	0.594444	0.475851	0.869704		0.72916	0.758182	0.547141	0.683501	0.366632	0.381225	0.502815	0.670088	0.557754
dme-miR-986	0.310341	0.386404	1.76502	1.46831	0.577683	0.852281		0.803153	4.56781	0.677808	1.7228	0.36413	2.07094	0.453376	0.537218	1.20207
dme-miR-14-pre	1.29511	1.12582	0.967957	0.939719	0.856531	0.834858		1.15037	0.859777	1.02596	1.1256	1.55129	1.15943	1.34852	1.51204	1.03005
dme-miR-184*	0.212684	0.903102	0.227414	0.436044	0.457768	0.833406		0.235504	0.251815	0.549274	0.523207	0.255198	0.272873	1.08363	0.46461	0.52154
dme-miR-977	0.356548	0.443408	0.388963	0.654066	0.547228	0.827598		0.80411	0.877213	0.661224	0.790318	0.430823	0.46999	0.535776	0.651553	0.594685
dme-miR-991	0.318534	0.457658	0.342234	0.628259	0.537711	0.808723		0.696008	0.747794	0.664889	0.776853	0.393873	0.423178	0.565902	0.592389	0.544734
dme-miR-311	0.357204	0.319221	0.277259	0.704789	0.551987	0.786944		1.11899	0.868548	0.70143	0.895603	0.453912	0.352323	0.405646	0.647124	0.393392
dme-miR-219	0.541704	0.675087	0.483756	0.671864	0.570069	0.782588		0.802422	0.716583	0.72844	0.858515	0.692196	0.618149	0.862633	0.950243	0.720021
dme-miR-9c	0.51942	0.605461	0.567423	0.821364	0.641447	0.781137		0.857892	0.937176	0.821171	1.0515	0.664954	0.726407	0.775103	0.809764	0.69083
dme-miR-284	0.647555	0.861163	0.686693	0.604232	0.64335	0.778233		0.751953	0.797402	0.826681	0.776416	0.832084	0.882375	1.10656	1.00654	1.13647
dme-miR-965	0.282814	0.448294	0.281264	0.492107	0	0.763713		0.630867	0.62741	0	0.64436	0.370314	0.368285	0.586992	#DIV/0!	0.571551
dme-miR-310	0.381782	0.271582	0.319982	0.660295	0.520581	0.734675		1.40577	1.17822	0.708586	0.898758	0.519661	0.435543	0.369663	0.733377	0.484605
dme-miR-1-pre	0.514832	0.699517	0.857143	0.720807	0.695694	0.734675		0.735982	1.22534	0.946941	0.981124	0.700762	1.1667	0.952145	0.740027	1.18914
dme-miR-193	0.225137	0.346908	0.364931	0.552619	0.434927	0.723059		0.64898	1.05195	0.60151	0.764279	0.311367	0.504704	0.479778	0.517642	0.660366
dme-miR-964	0.459777	0.404726	0.423676	0.706569	0.564359	0.711444		1.13602	1.04682	0.793258	0.993148	0.646259	0.595516	0.56888	0.814689	0.599624
dme-miR-983	0.230052	0.291126	0.222964	0.505455	0.442541	0.663531		0.790215	0.765867	0.666949	0.761766	0.346709	0.336027	0.438753	0.519844	0.441115
dme-miR-289	1.8627	1.02647	0.685358	0.782209	0.589103	0.651915		1.81466	0.667682	0.90365	1.19986	2.85728	1.0513	1.57455	3.16193	0.876183
dme-miR-31a-pre	0.214322	0.379889	0.344904	0.444053	0.465382	0.647559		0.564171	0.907908	0.718671	0.685733	0.330969	0.532622	0.586648	0.46053	0.776719
dme-miR-1017	0.234313	0.26181	0.302626	0.450282	0.452058	0.647559		0.894972	1.1559	0.698095	0.695353	0.361839	0.467333	0.404303	0.518324	0.67208
dme-miR-304	0.168443	0.256517	0	0	0.414942	0.6403		0.656654	0	0.648043	0	0.263069	0	0.40062	0.405943	#DIV/0!
dme-miR-954	0.26905	0.328586	0.566533	0.446723	0	0.635944		0.818811	1.72416	0	0.702456	0.423072	0.890854	0.51669	#DIV/0!	1.2682
dme-miR-1007	0.267411	0.331029	0.322652	0.502785	0.4473	0.631588		0.807819	0.974696	0.708214	0.796065	0.423395	0.510859	0.524121	0.597835	0.64173
dme-miR-929	0.274949	0.39414	0.316422	0.435154	0.450155	0.622877		0.697591	0.802816	0.722703	0.69862	0.441417	0.508001	0.632774	0.610787	0.727149
dme-miR-280-pre	0.207113	0.361974	0.353805	0.477869	0.481561	0.619973		0.572176	0.977433	0.776745	0.77079	0.334067	0.570678	0.583854	0.430086	0.740382
dme-miR-998	0.240211	0.348537	0.286159	0.46719	0	0.619973		0.689199	0.82103	0	0.753565	0.387455	0.461568	0.562181	#DIV/0!	0.612512
dme-miR-993	0.387681	0.408391	0.494882	0.532152	0.47014	0.619973		0.949288	1.21179	0.758324	0.858347	0.625319	0.798232	0.658724	0.824606	0.929965
dme-miR-962	0.191055	0.274025	0	0	0	0.618521		0.697217	0	0	0	0.30889	0	0.443033	#DIV/0!	#DIV/0!
dme-miR-277-pre	0.27331	0.342837	0.291945	0.512574	0.475851	0.608357		0.797202	0.851557	0.782189	0.842554	0.449259	0.47989	0.563545	0.574361	0.569566
dme-miR-315	0.231691	0.289905	0.269248	0.425365	0.416845	0.601098		0.799197	0.928746	0.693473	0.707648	0.385446	0.447927	0.482292	0.55582	0.63298
dme-miR-92a	0.277243	0.345687	0.35781	0	0	0.590934		0.802005	1.03507	0	0	0.46916	0.6055	0.584984	#DIV/0!	#DIV/0!
dme-miR-1013	0.218255	0.274839	0.243881	0.447612	0.420652	0.583675		0.794117	0.887357	0.720696	0.766887	0.373932	0.417837	0.470878	0.518849	0.544848
dme-miR-980	0.181224	0.235751	0	0	0	0.582223		0.768707	0	0	0	0.311262	0	0.404916	#DIV/0!	#DIV/0!
dme-miR-312	0.200886	0.223129	0	0	0.41399	0.574963		0.900314	0	0.720029	0	0.34939	0	0.388075	0.485244	#DIV/0!
dme-miR-984	0.21039	0.253259	0.271918	0	0	0.573511		0.830728	1.07367	0	0	0.366845	0.474129	0.441595	#DIV/0!	#DIV/0!
dme-miR-975	0.179913	0.236158	0	0	0	0.573511		0.761831	0	0	0	0.313704	0	0.411776	#DIV/0!	#DIV/0!
dme-miR-305-pre	0.252664	0.603425	0.272363	0	0	0.560444		0.418717	0.451362	0	0	0.450829	0.485978	1.07669	#DIV/0!	#DIV/0!
dme-miR-282-pre	0.203508	0.239008	0.228304	0	0.424459	0.560444		0.851467	0.955215	0.757362	0	0.363119	0.407364	0.426463	0.479453	#DIV/0!
dme-miR-959	0.175325	0.193405	0.226079	0	0	0.556088		0.906514	1.16894	0	0	0.315282	0.406553	0.347797	#DIV/0!	#DIV/0!
dme-miR-iab-4-5p	0.198264	0.2215	0.224744	0	0	0.553184		0.895098	1.01465	0	0	0.358406	0.406274	0.40041	#DIV/0!	#DIV/0!
dme-miR-278-pre	0.229725	0.260588	0.246106	0.428925	0	0.551732		0.881561	0.944424	0	0.777415	0.41637	0.446061	0.47231	#DIV/0!	0.573774
dme-miR-1003	0.217272	0.222722	0	0	0	0.548828		0.97553	0	0	0	0.395883	0	0.405813	#DIV/0!	#DIV/0!
dme-miR-100-pre	0.168771	0.219057	0	0	0	0.544473		0.770441	0	0	0	0.309971	0	0.402329	#DIV/0!	#DIV/0!
dme-miR-966	0.366052	0.455623	0.41255	0	0	0		0.80341	0.905464	#DIV/0!	#DIV/0!	#DIV/0!	#DIV/0!	#DIV/0!	#DIV/0!	#DIV/0!
dme-miR-307-pre	0.204819	0.195441	0.46551	0.428035	0.435879	0		1.04798	2.38184	#DIV/0!	#DIV/0!	#DIV/0!	#DIV/0!	#DIV/0!	0.469898	1.08755
dme-miR-263b-pre	0.214322	0.224758	0.325768	0	0.428266	0		0.953571	1.44942	#DIV/0!	#DIV/0!	#DIV/0!	#DIV/0!	#DIV/0!	0.500442	#DIV/0!
dme-miR-5-pre	0.221532	0.250816	0.28883	0	0.423507	0		0.883243	1.15156	#DIV/0!	#DIV/0!	#DIV/0!	#DIV/0!	#DIV/0!	0.523089	#DIV/0!
dme-miR-308-pre	0	0	0.288385	0	0	0		#DIV/0!	#DIV/0!	#DIV/0!	#DIV/0!	#DIV/0!	#DIV/0!	#DIV/0!	#DIV/0!	#DIV/0!
dme-miR-92b	0.207768	0.245116	0.283489	0	0	0		0.847631	1.15655	#DIV/0!	#DIV/0!	#DIV/0!	#DIV/0!	#DIV/0!	#DIV/0!	#DIV/0!
dme-miR-955	0.184173	0.20277	0.266133	0	0	0		0.908283	1.31248	#DIV/0!	#DIV/0!	#DIV/0!	#DIV/0!	#DIV/0!	#DIV/0!	#DIV/0!
dme-miR-978	0.181224	0.223536	0.265688	0	0	0		0.810713	1.18857	#DIV/0!	#DIV/0!	#DIV/0!	#DIV/0!	#DIV/0!	#DIV/0!	#DIV/0!
dme-miR-9b-pre	0.179257	0	0.248776	0	0	0		#DIV/0!	#DIV/0!	#DIV/0!	#DIV/0!	#DIV/0!	#DIV/0!	#DIV/0!	#DIV/0!	#DIV/0!
dme-miR-282	0.202852	0.223943	0.241656	0	0.422555	0		0.905821	1.07909	#DIV/0!	#DIV/0!	#DIV/0!	#DIV/0!	#DIV/0!	0.480061	#DIV/0!
dme-miR-284-pre	0.215633	0.239008	0.23943	0	0.433024	0		0.902198	1.00177	#DIV/0!	#DIV/0!	#DIV/0!	#DIV/0!	#DIV/0!	0.49797	#DIV/0!
dme-miR-275-pre	0.256925	0.253259	0.231865	0	0.420652	0		1.01447	0.915523	#DIV/0!	#DIV/0!	#DIV/0!	#DIV/0!	#DIV/0!	0.610777	#DIV/0!
dme-miR-13a-pre	0.167787	0.197884	0.228304	0	0	0		0.847907	1.15373	#DIV/0!	#DIV/0!	#DIV/0!	#DIV/0!	#DIV/0!	#DIV/0!	#DIV/0!
dme-miR-33-pre	0.190727	0.203992	0.224744	0	0	0		0.934974	1.10173	#DIV/0!	#DIV/0!	#DIV/0!	#DIV/0!	#DIV/0!	#DIV/0!	#DIV/0!
dme-miR-310-pre	0	0	0.223409	0	0	0		#DIV/0!	#DIV/0!	#DIV/0!	#DIV/0!	#DIV/0!	#DIV/0!	#DIV/0!	#DIV/0!	#DIV/0!
dme-miR-8-pre	0.193021	0.260588	0.222964	0	0.415893	0		0.740712	0.855617	#DIV/0!	#DIV/0!	#DIV/0!	#DIV/0!	#DIV/0!	0.464112	#DIV/0!
dme-miR-13b-1-pre	0.189744	0.237787	0.222964	0	0	0		0.797958	0.937663	#DIV/0!	#DIV/0!	#DIV/0!	#DIV/0!	#DIV/0!	#DIV/0!	#DIV/0!
dme-miR-4-pre	0.167787	0.19422	0.221629	0	0	0		0.863905	1.14112	#DIV/0!	#DIV/0!	#DIV/0!	#DIV/0!	#DIV/0!	#DIV/0!	#DIV/0!
dme-miR-281-pre	0	0	0.221629	0	0	0		#DIV/0!	#DIV/0!	#DIV/0!	#DIV/0!	#DIV/0!	#DIV/0!	#DIV/0!	#DIV/0!	#DIV/0!
dme-miR-280	0.177946	0.190555	0	0	0.436831	0		0.933831	0	#DIV/0!	#DIV/0!	#DIV/0!	#DIV/0!	#DIV/0!	0.407358	#DIV/0!
dme-miR-274-pre	0.194987	0.220279	0	0	0.430169	0		0.885185	0	#DIV/0!	#DIV/0!	#DIV/0!	#DIV/0!	#DIV/0!	0.453281	#DIV/0!
dme-miR-1001	0.217927	0.206028	0	0	0	0		1.05776	0	#DIV/0!	#DIV/0!	#DIV/0!	#DIV/0!	#DIV/0!	#DIV/0!	#DIV/0!
dme-miR-313-pre	0.205802	0	0	0	0	0		#DIV/0!	#DIV/0!	#DIV/0!	#DIV/0!	#DIV/0!	#DIV/0!	#DIV/0!	#DIV/0!	#DIV/0!
dme-miR-313	0.198592	0.204806	0	0	0	0		0.969659	0	#DIV/0!	#DIV/0!	#DIV/0!	#DIV/0!	#DIV/0!	#DIV/0!	#DIV/0!
dme-miR-276b-pre	0.196298	0.217021	0	0	0	0		0.904511	0	#DIV/0!	#DIV/0!	#DIV/0!	#DIV/0!	#DIV/0!	#DIV/0!	#DIV/0!
dme-miR-995*	0.188433	0.19422	0	0	0	0		0.970206	0	#DIV/0!	#DIV/0!	#DIV/0!	#DIV/0!	#DIV/0!	#DIV/0!	#DIV/0!
dme-miR-316-pre	0.182534	0	0	0	0	0		#DIV/0!	#DIV/0!	#DIV/0!	#DIV/0!	#DIV/0!	#DIV/0!	#DIV/0!	#DIV/0!	#DIV/0!
dme-miR-306*	0.174997	0.204806	0	0	0	0		0.854452	0	#DIV/0!	#DIV/0!	#DIV/0!	#DIV/0!	#DIV/0!	#DIV/0!	#DIV/0!
dme-miR-iab-4as-5p	0.173686	0.22435	0	0	0	0		0.774174	0	#DIV/0!	#DIV/0!	#DIV/0!	#DIV/0!	#DIV/0!	#DIV/0!	#DIV/0!
dme-miR-283-pre	0.173686	0	0	0	0	0		#DIV/0!	#DIV/0!	#DIV/0!	#DIV/0!	#DIV/0!	#DIV/0!	#DIV/0!	#DIV/0!	#DIV/0!
dme-miR-iab-4-pre	0.173359	0.190148	0	0	0	0		0.911702	0	#DIV/0!	#DIV/0!	#DIV/0!	#DIV/0!	#DIV/0!	#DIV/0!	#DIV/0!
dme-miR-1008	0.169098	0.228015	0	0	0	0		0.741611	0	#DIV/0!	#DIV/0!	#DIV/0!	#DIV/0!	#DIV/0!	#DIV/0!	#DIV/0!
dme-miR-2b-2-pre	0.168443	0.193813	0	0	0	0		0.869101	0	#DIV/0!	#DIV/0!	#DIV/0!	#DIV/0!	#DIV/0!	#DIV/0!	#DIV/0!
dme-miR-10-pre	0	0.201956	0	0	0	0		0	0	#DIV/0!	#DIV/0!	#DIV/0!	#DIV/0!	#DIV/0!	#DIV/0!	#DIV/0!
dme-miR-12-pre	0	0.199513	0	0	0	0		0	0	#DIV/0!	#DIV/0!	#DIV/0!	#DIV/0!	#DIV/0!	#DIV/0!	#DIV/0!
dme-miR-317-pre	0	0.198699	0	0	0	0		0	0	#DIV/0!	#DIV/0!	#DIV/0!	#DIV/0!	#DIV/0!	#DIV/0!	#DIV/0!
dme-miR-976	0	0.19707	0	0	0	0		0	0	#DIV/0!	#DIV/0!	#DIV/0!	#DIV/0!	#DIV/0!	#DIV/0!	#DIV/0!
dme-miR-31b-pre	0	0.195441	0	0	0	0		0	0	#DIV/0!	#DIV/0!	#DIV/0!	#DIV/0!	#DIV/0!	#DIV/0!	#DIV/0!
dme-miR-1016	0	0.193813	0	0	0	0		0	0	#DIV/0!	#DIV/0!	#DIV/0!	#DIV/0!	#DIV/0!	#DIV/0!	#DIV/0!
dme-miR-2c-pre	0	0.193813	0	0	0	0		0	0	#DIV/0!	#DIV/0!	#DIV/0!	#DIV/0!	#DIV/0!	#DIV/0!	#DIV/0!
dme-miR-7-pre	0	0.191777	0	0	0	0		0	0	#DIV/0!	#DIV/0!	#DIV/0!	#DIV/0!	#DIV/0!	#DIV/0!	#DIV/0!
dme-miR-318	0	0.190148	0	0	0	0		0	0	#DIV/0!	#DIV/0!	#DIV/0!	#DIV/0!	#DIV/0!	#DIV/0!	#DIV/0!
		Blue cells indicate downregulation												Yellow: upregulated signals
		Yellow cells indicate upregulation												Blue: downregulated signals
Tested microRNAs that were not detected
dme-miR-279-pre	0	0	0	0	0	0
dme-miR-285-pre	0	0	0	0	0	0
dme-miR-286-pre	0	0	0	0	0	0
dme-miR-318-pre	0	0	0	0	0	0
dme-miR-4	0	0	0	0	0	0
dme-miR-6-1-pre	0	0	0	0	0	0
dme-miR-1015	0	0	0	0	0	0
dme-miR-263a-pre	0	0	0	0	0	0
dme-miR-309	0	0	0	0	0	0
dme-miR-311-pre	0	0	0	0	0	0
dme-miR-312-pre	0	0	0	0	0	0
dme-miR-314-pre	0	0	0	0	0	0
dme-miR-315-pre	0	0	0	0	0	0
dme-miR-1009	0	0	0	0	0	0
dme-miR-1002	0	0	0	0	0	0
dme-miR-1011	0	0	0	0	0	0
dme-miR-1004	0	0	0	0	0	0
dme-miR-1005	0	0	0	0	0	0
dme-miR-1006	0	0	0	0	0	0
dme-miR-1014	0	0	0	0	0	0
dme-miR-992	0	0	0	0	0	0
dme-miR-iab-4as-3p	0	0	0	0	0	0
dme-miR-994	0	0	0	0	0	0
dme-miR-133-pre	0	0	0	0	0	0
dme-miR-13b-2-pre	0	0	0	0	0	0
dme-miR-210-pre	0	0	0	0	0	0
dme-miR-219-pre	0	0	0	0	0	0
dme-miR-3-pre	0	0	0	0	0	0
dme-miR-3	0	0	0	0	0	0
dme-miR-303-pre	0	0	0	0	0	0
dme-miR-303	0	0	0	0	0	0
dme-miR-304-pre	0	0	0	0	0	0
dme-miR-309-pre	0	0	0	0	0	0
dme-miR-9a-pre	0	0	0	0	0	0
dme-miR-9c-pre	0	0	0	0	0	0
dme-miR-iab-4-3p	0	0	0	0	0	0
dme-miR-133	0	0	0	0	0	0
dme-miR-2c	0	0	0	0	0	0
dme-miR-263a	0	0	0	0	0	0
dme-miR-308	0	0	0	0	0	0
dme-miR-979	0	0	0	0	0	0
dme-miR-989	0	0	0	0	0	0
dme-miR-982	0	0	0	0	0	0
dme-miR-990	0	0	0	0	0	0
dme-let-7-pre	0	0	0	0	0	0
dme-miR-11-pre	0	0	0	0	0	0
dme-miR-124-pre	0	0	0	0	0	0
dme-miR-125-pre	0	0	0	0	0	0
dme-miR-287-pre	0	0	0	0	0	0
dme-miR-288-pre	0	0	0	0	0	0
dme-miR-286	0	0	0	0	0	0
dme-miR-289-pre	0	0	0	0	0	0
dme-miR-287	0	0	0	0	0	0
dme-miR-2a-1-pre	0	0	0	0	0	0
dme-miR-288	0	0	0	0	0	0
dme-miR-2a-2-pre	0	0	0	0	0	0
dme-miR-2b-1-pre	0	0	0	0	0	0
dme-miR-5	0	0	0	0	0	0
dme-miR-6-2-pre	0	0	0	0	0	0
dme-miR-6	0	0	0	0	0	0
dme-miR-6-3-pre	0	0	0	0	0	0
dme-miR-79-pre	0	0	0	0	0	0
dme-miR-87-pre	0	0	0	0	0	0
dme-miR-92a-pre	0	0	0	0	0	0
dme-miR-92b-pre	0	0	0	0	0	0
dme-miR-967	0	0	0	0	0	0
dme-miR-960	0	0	0	0	0	0
dme-miR-968	0	0	0	0	0	0
dme-miR-969	0	0	0	0	0	0
dme-miR-971	0	0	0	0	0	0
dme-miR-972	0	0	0	0	0	0
dme-miR-973	0	0	0	0	0	0
dme-miR-974	0	0	0	0	0	0
positive controls
U6-296	1.90662	2.22803	2.43213	2.25942	2.05472	1.60873
5S-rRNA	1.2607	0.735755	0.747219	0.865859	0.968832	1.13395
tRNA-M2	0.510572	0.559858	0.377392	0.441383	0.487271	0.662079
U6-337	0.322139	0.476388	0.443258	0.433374	0.489174	0.59529
negative controls
anti-gnd	0	0	0	0	0	0
gnd	0	0	0	0	0	0
blank	0	0	0	0	0	0
blank	0	0	0	0	0	0
anti-fixB	0	0	0	0	0	0
fixB	0	0	0	0	0	0

## Sheet: RT qPCR values
microRNA or mRNA	Genotype	Condition	ΔCT	ΔΔCT (ΔCT-ΔCT,Oregon R @ 25°C)	Average relative to Oregon R @ 25ºC	P-value
miR-252	Oregon R	25°C	9.91 (0.25)	0.00 (0.25)	1.01 (0.16)
miR-252	Dg[O86/O55]	25°C	11.10 (0.50)	1.18 (0.46)	0.46 (0.14)
miR-252	DysDf	25°C	10.67 (0.13)	0.75 (0.12)	0.59 (0.05)
miR-252	Oregon R	33°C	10.69 (0.08)	0.78 (0.08)	0.58 (0.03)
miR-252	Dg[O86/O55]	33°C	10.90 (0.47)	0.99 (0.47)	0.52 (0.16)
miR-252	DysDf	33°C	11.34 (0.23)	1.43 (0.23)	0.37 (0.06)
miR-956	Oregon R	25°C	11.04 (0.02)	0.00 (0.02)	1.00 (0.02)
miR-956	Dg[O86/O55]	25°C	11.31 (0.11)	0.26 (0.11)	0.84 (0.07)
miR-956	DysDf	25°C	11.26 (0.08)	0.22 (0.08)	0.86 (0.05)
miR-956	Oregon R	33°C	11.17 (0.23)	0.13 (0.22)	0.92 (0.15)
miR-956	Dg[O86/O55]	33°C	11.61 (0.26)	0.57 (0.26)	0.68 (0.12)
miR-956	DysDf	33°C	11.22 (0.05)	0.17 (0.05)	0.89 (0.03)
miR-124	Oregon R	25°C	19.19 (0.21)	0.00 (0.21)	1.01 (0.15)
miR-124	Dg[O86/O55]	25°C	19.42 (0.06)	0.23 (0.06)	0.85 (0.04)
miR-124	DysDf	25°C	19.12 (0.23)	-0.07 (0.23)	1.06 (0.18)
miR-124	Oregon R	33°C	19.90 (0.03)	0.71 (0.03)	0.61 (0.01)
miR-124	Dg[O86/O55]	33°C	19.03 (0.32)	-0.16 (0.32)	1.14 (0.26)
miR-124	DysDf	33°C	19.30 (0.17)	0.11 (0.17)	0.93 (0.11)
miR-970	Oregon R	25°C	12.08 (0.08)	0.00 (0.08)	1.00 (0.06)
miR-970	Dg[O86/O55]	25°C	12.43 (0.08)	0.35 (0.09)	0.79 (0.05)
miR-970	DysDf	25°C	12.35 (0.34)	0.28 (0.33)	0.84 (0.18)
miR-970	Oregon R	33°C	12.70 (0.39)	0.62 (0.39)	0.66 (0.16)
miR-970	Dg[O86/O55]	33°C	11.91 (0.22)	-0.17 (0.22)	1.13 (0.17)
miR-970	DysDf	33°C	12.10 (0.28)	0.02 (0.28)	1.00 (0.18)
miR-283	Oregon R	25°C	19.57 (0.13)	0.00 (0.13)	1.00 (0.09)
miR-283	Dg[O86/O55]	25°C	19.44 (0.64)	-0.13 (0.64)	1.17 (0.56)
miR-283	DysDf	25°C	18.62 (0.35)	-0.95 (0.35)	1.97 (0.51)
miR-283	Oregon R	33°C	19.72 (0.27)	0.15 (0.28)	0.91 (0.18)
miR-283	Dg[O86/O55]	33°C	19.02 (0.16)	-0.55 (0.16)	1.47 (0.17)
miR-283	DysDf	33°C	18.36 (0.22)	-1.21 (0.22)	2.33 (0.37)
miR-927	Oregon R	25°C	13.89 (0.16)	0.00 (0.16)	1.00 (0.11)
miR-927	Dg[O86/O55]	25°C	14.14 (0.12)	0.26 (0.12)	0.84 (0.07)
miR-927	DysDf	25°C	14.03 (0.27)	0.15 (0.27)	0.91 (0.16)
miR-927	Oregon R	33°C	13.67 (0.00)	-0.12 (0.00)	1.16 (0.00)
miR-927	Dg[O86/O55]	33°C	14.04 (0.12)	0.16 (0.12)	0.90 (0.07)
miR-927	DysDf	33°C	13.78 (0.30)	-0.10 (0.30)	1.08 (0.22)
miR-962	Oregon R	25°C	14.68 (0.10)	0.00 (0.10)	1.00 (0.06)
miR-962	Dg[O86/O55]	25°C	15.01 (0.15)	0.33 (0.15)	0.80 (0.08)
miR-962	DysDf	25°C	14.50 (0.39)	-0.18 (0.39)	1.16 (0.31)
miR-962	Oregon R	33°C	15.12 (0.21)	0.44 (0.22)	0.74 (0.11)
miR-962	Dg[O86/O55]	33°C	15.96 (0.17)	1.28 (0.17)	0.41 (0.05)
miR-962	DysDf	33°C	14.67 (0.21)	-0.01 (0.21)	1.01 (0.14)
miR-980	Oregon R	25°C	21.32 (0.01)	0.00 (0.01)	1.00 (0.01)
miR-980	Dg[O86/O55]	25°C	22.81 (0.60)	1.49 (0.60)	0.38 (0.15)
miR-980	DysDf	25°C	21.74 (0.22)	0.42 (0.22)	0.75 (0.11)
miR-980	Oregon R	33°C	22.09 (0.46)	0.77 (0.46)	0.60 (0.18)
miR-980	Dg[O86/O55]	33°C	23.47 (0.42)	2.16 (0.42)	0.23 (0.07)
miR-980	DysDf	33°C	22.22 (0.50)	0.90 (0.50)	0.60 (0.21)
miR-975	Oregon R	25°C	16.46 (0.11)	0.00 (0.11)	1.00 (0.07)
miR-975	Dg[O86/O55]	25°C	17.19 (0.17)	0.74 (0.17)	0.60 (0.07)
miR-975	DysDf	25°C	16.27 (0.39)	-0.18 (0.38)	1.16 (0.28)
miR-975	Oregon R	33°C	17.24 (0.21)	0.78 (0.21)	0.59 (0.08)
miR-975	Dg[O86/O55]	33°C	17.74 (0.23)	1.28 (0.23)	0.41 (0.07)
miR-975	DysDf	33°C	16.49 (0.20 )	0.03 (0.20)	0.98 (0.14)
miR-959	Oregon R	25°C	17.25 (0.03)	0.00 (0.03)	1.00 (0.02)
miR-959	Dg[O86/O55]	25°C	17.09 (0.06)	-0.16 (0.06)	1.12 (0.05)
miR-959	DysDf	25°C	17.11 (0.28)	-0.14 (0.28)	1.12 (0.22)
miR-959	Oregon R	33°C	18.94 (0.22)	1.69 (0.22)	0.31 (0.05)
miR-959	Dg[O86/O55]	33°C	19.11 90.27)	1.86 (0.27)	0.28 (0.05)
miR-959	DysDf	33°C	18.43 (0.18)	1.18 (0.18)	0.44 (0.06)
miR-iab-4-5p	Oregon R	25°C	16.54 (0.17)	0.00 (0.18)	1.00 (0.12)
miR-iab-4-5p	Dg[O86/O55]	25°C	16.28 (0.48)	-0.25 (0.48)	1.24 (0.37)
miR-iab-4-5p	DysDf	25°C	16.41 (0.09)	-0.13 (0.10)	1.09 (0.07)
miR-iab-4-5p	Oregon R	33°C	17.34 (0.06)	0.80 (0.06)	0.57 (0.02)
miR-iab-4-5p	Dg[O86/O55]	33°C	16.56 (0.16)	0.03 (0.16)	0.98 (0.11)
miR-iab-4-5p	DysDf	33°C	16.38 (0.11)	-0.16 (0.11)	1.12 (0.08)
let-7	Oregon R	25°C	12.42 (0.33)	0.00 (0.33)	1.02 (0.22)
let-7	Dg[O86/O55]	25°C	11.95 (0.31)	-0.47 (0.31)	1.41 (0.28)
let-7	DysDf	25°C	12.39 (0.32)	-0.03 (0.32)	1.04 (0.22)
let-7	Oregon R	33°C	12.56 (0.12)	0.14 (0.13)	0.91 (0.08)
let-7	Dg[O86/O55]	33°C	12.55 (0.02)	0.12 (0.02)	0.92 (0.01)
let-7	DysDf	33°C	11.93 (0.33)	-0.49 (0.33)	1.43 (0.31)
miR-305	Oregon R	25°C	12.29 (0.24)	0.00 (0.24)	1.01 (0.16)
miR-305	Dg[O86/O55]	25°C	12.12 (0.33)	-0.17 (0.33)	1.14 (0.27)
miR-305	DysDf	25°C	12.31 (0.20)	0.02 (0.20)	0.99 (0.13)
miR-305	Oregon R	33°C	12.37 (0.21)	0.08 (0.21)	0.95 (0.13)
miR-305	Dg[O86/O55]	33°C	12.12 (0.33)	-0.17 (0.33)	1.14 (0.27)
miR-305	DysDf	33°C	11.87 (0.41)	-0.43 (0.41)	1.38 (0.36)
miR-100	Oregon R	25°C	13.34 (0.11)	0.00 (0.11)	1.00 (0.08)
miR-100	Dg[O86/O55]	25°C	12.63 (0.66)	-0.71 (0.66)	1.76 (0.76)
miR-100	DysDf	25°C	13.45 (0.49)	0.11 (0.49)	0.96 (0.29)
miR-100	Oregon R	33°C	13.27 (0.08)	-0.07 (0.08)	1.05 (0.06)
miR-100	Dg[O86/O55]	33°C	13.47 (0.26)	0.13 (0.26)	0.92 (0.16)
miR-100	DysDf	33°C	12.85 (0.26)	-0.49 (0.26)	1.42 (0.25)
miR-312	Oregon R	25°C	18.38 (0.32)	0.00 (0.32)	1.02 (0.23)
miR-312	Dg[O86/O55]	25°C	18.79 (0.24)	0.41 (0.24)	0.76 (0.12)
miR-312	DysDf	25°C	18.58 (0.31)	0.20 (0.31)	0.89 (0.18)
miR-312	Oregon R	33°C	18.33 (0.40)	-0.05 (0.40)	10.6 (0.31)
miR-312	Dg[O86/O55]	33°C	19.51 (0.35)	1.13 (0.35)	0.47 (0.11)
miR-312	DysDf	33°C	18.36 (0.23)	-0.02 (0.23)	1.02 (0.16)
Dystrophin	Oregon R	25°C	4.54 (0.14)	0.00 (0.14)	1.00 (0.09)
Dystrophin	Dg[O86/O55]	25°C	5.38 (0.23)	0.83 (0.23)	0.57 (0.09)	0.0020
Dystroglycan	Oregon R	25°C	5.85 (0.19)	0.00 (0.19)	1.01 (0.13)
Dystroglycan	DysDf	25°C	5.88 (0.14)	0.03 (0.14)	0.98 (0.10)	0.43
Syntrophin-like 1	Oregon R	25°C	2.31 (0.39)	0.00 (0.39)	1.03 (0.28)
Syntrophin-like 1	DysDf	25°C	6.07 (0.22)	3.76 (0.22)	0.07 (0.01)	6.0e-5
Syntrophin-like 1	Oregon R	25°C	1.56 (0.48)	0.00 (0.48)	1.04
Syntrophin-like 1	Dg[O86/O55]	25°C	5.33 (0.77)	3.77 (0.77)	0.08 (0.05)	0.00011
Life long and body part expression
microRNA	Genotype	Tissue	ΔCT	ΔΔCT (ΔCT-ΔCT,Oregon R)	Average relative to Oregon R
miR-252	Oregon R	embryo	14.96 (0.17)	4.38 (0.16)	0.17 (0.0067)
miR-252	Oregon R	3rd instar larva	13.14 (0.06)	2.56 (0.06)	0.17 (0.0067)
miR-252	Oregon R	2-3 d pupa	12.23 (0.07)	1.65 (0.07)	0.32 (0.015)
miR-252	Oregon R	adult male	10.58 (0.08)	0.00 (0.08)	1.00 (0.054)
miR-252	Oregon R	head	8.99 (0.17)	-1.59 (0.17)	3.01 (0.36)
miR-252	Oregon R	thorax	11.22 (0.12)	0.64 (0.12)	0.65 (0.052)
miR-252	Oregon R	abdomen (male)	12.84 (0.47)	2.26 (0.47)	0.22 (0.075)
miR-252	Oregon R	ovaries	19.38 (0.38)	8.80 (0.38)	0.0023 (0.00063)
miR-956	Oregon R	embryo	18.60 (0.33)	6.80 (0.33)	0.0091 (0.0019)
miR-956	Oregon R	3rd instar larva	16.32 (0.20)	4.53 (0.21)	0.044 (0.0061)
miR-956	Oregon R	2-3 d pupa	16.34 (0.45)	4.56 (0.47)	0.044 (0.010)
miR-956	Oregon R	adult male	11.80 (0.23)	0.00 (0.22)	1.01 (0.15)
miR-956	Oregon R	head	18.97 (0.62)	7,18 (0.63)	0.0072 (0.0030)
miR-956	Oregon R	thorax	13.73 (0.08)	1.93 (0.09)	0.23 (0.016)
miR-956	Oregon R	abdomen (male)	12.59 (0.38)	0.80 (0.38)	0.59 (0.15)
miR-956	Oregon R	ovaries	19.72 (0.35)	7.92 (0.34)	0.0040 (0.00098)
miR-980	Oregon R	embryo	20.95 (0.14)	0.32 (0.15)	0.75 (0.081)
miR-980	Oregon R	3rd instar larva	20.07 (0.10)	-0.57 (0.10)	1.48 (0.10)
miR-980	Oregon R	2-3 d pupa	22.82 (0.33)	2.18 (0.34)	0.22 (0.051)
miR-980	Oregon R	adult male	20.64 (0.19)	0.00 (0.19)	1.01 (0.13)
miR-980	Oregon R	head	19.97 (0.34)	-0.66 (0.34)	1.61 (0.36)
miR-980	Oregon R	thorax	20.64 (0.13)	0.01 (0.13)	1.00 (0.09)
miR-980	Oregon R	abdomen (male)	21.35 (0.25)	0.71 (0.25)	0.62 (0.10)
miR-980	Oregon R	ovaries	25.16 (0.48)	4.53 (0.49)	0.045 (0.015)
miRNA Mutant levels
microRNA	Genotype	ΔCT	ΔΔCT (ΔCT-ΔCT,Oregon R)	Average relative to Oregon R
miR-252	Oregon R	10.58 (0.08)	0.00 (0.08)	1.00 (0.054)
miR-252	miR-252	21.88 (0.50)	11.30 (0.50)	0.00042 (0.00015)
miR-980	Oregon R	20.64 (0.19)	0.00 (0.19)	1.01 (0.13)
miR-980	miR-980	22.50 (0.53)	1.86 (0.53)	0.29 (0.11)
Downregulation via Syn1 RNAi
microRNA or mRNA	Genotype	Condition	ΔCT	ΔΔCT (ΔCT-ΔCT,control)	Average relative to Control	P-value
miR-252	tub-Gal4/+	29°C	8.57 (0.58)	0.00 (0.58)	1.05 (0.41)
miR-252	tub-Gal4/dsSyn1	29°C	9.57 (0.04)	0.99 (0.04)	0.50 (0.02)	0.039
miR-956	tub-Gal4/+	29°C	9.43 (0.30)	0.00 (0.30)	1.01 (0.21)
miR-956	tub-Gal4/dsSyn1	29°C	10.60 (0.51)	1.16 (0.51)	0.47 (0.18)	0.013
miR-980	tub-Gal4/+	29°C	18.83 (0.95)	0.15 (0.49)	1.16 (0.41)
miR-980	tub-Gal4/dsSyn1	29°C	19.46 (0.79)	0.48 (0.21)	0.72 (0.11)	0.037
Dystroglycan	tub-Gal4/+	29°C	4.78 (0.21)	0.00 (0.21)	1.00 (0.14)
Dystroglycan	tub-Gal4/dsSyn1	29°C	5.10 (0.17)	0.32 (0.17)	0.81 (0.09)	0.022
Dystrophin	tub-Gal4/+	29°C	5.71 (0.38)	0.00 (0.38)	1.03 (0.28)
Dystrophin	tub-Gal4/dsSyn1	29°C	5.70 (0.29)	-0.02 (0.29)	1.03 (0.20)	0.50
Syntrophin-like 1	tub-Gal4/+	29°C	4.57 (0.44)	0.00 (0.44)	1.03 (0.32)
Syntrophin-like 1	tub-Gal4/dsSyn1	29°C	6.03 (0.08)	1.46 (0.08)	0.36 (0.02)	0.011
Levels of DGC components and interactors in miRNA mutants
mRNA	Genotype	ΔCT	ΔΔCT (ΔCT-ΔCT,control)	Average relative to Control	P-value
Dystroglycan	Oregon R	4.20 (0.32)	0.00 (0.32)	1.02 (0.23)
Dystroglycan	miR-980	4.25 (0.43)	0.05 (0.43)	1.00 (0.29)	0.46
Dystroglycan	Oregon R	3.75 (0.25)	0.00 (0.25)	1.01 (0.17)
Dystroglycan	miR-252	4.31 (0.20)	0.57 (0.20)	0.68 (0.09)	0.02
Dystrophin	Oregon R	4.73 (0.29)	0.00 (0.29)	1.01 (0.20)
Dystrophin	miR-252	4.72 (0.23)	-0.01 (0.23)	1.02 (0.15)	0.50
Syntrophin-like 1	Oregon R	3.71 (0.66)	0.00 (0.66)	1.03 (0.29)
Syntrophin-like 1	miR-252	3.42 (0.32)	-0.30 (0.32)	1.11 (0.21)	0.31
robo	Oregon R	0.71 (0.21)	0.00 (0.21)	1.01 (0.14)
robo	miR-252	1.60 (0.04)	0.89 (0.04)	0.54 (0.02)	0.011
vimar	Oregon R	-0.42 (0.21)	0.00 (0.21)	1.01 (0.15)
vimar	miR-252	0.42 (0.12)	0.85 (0.12)	0.56 (0.05)	0.015

## Sheet: taqman results
	DysDf 33	Oregon 33	Dg 33	Dg 25	DysDf 25	Oregon 25		Dys/Oregon 33	P-value	Dg/Oregon 33	P-value	Dys/Oregon 25	P-value	Dg/Oregon 25	P-value	Dys 33 / OrR 25	P-value	Dg 33 / OrR 25	P-value	Oregon 33/25	P-value	Dys 33/25	P-value	Dg 33/25	P-value
dme-miR-252	0.37	0.58	0.52	0.46	0.59	1.01		0.637931	0.0078	0.896552	0.27	0.584158	0.0074	0.455446	0.0059	0.366337	0.0017	0.514851	0.0099	0.574257	0.022	0.627119	0.0045	1.13043	0.31
dme-miR-305	1.38	0.95	1.14	1.18	0.99	1.01		1.45263	0.061	1.2	0.17	0.980198	0.44	1.16832	0.13	1.36634	0.088	1.12871	0.25	0.940594	0.32	1.39394	0.075	0.966102	0.44
dme-miR-956	0.89	0.92	0.68	0.84	0.86	1		0.967391	0.35	0.73913	0.048	0.86	0.0069	0.84	0.006	0.89	0.0017	0.68	0.0045	0.92	0.21	1.03488	0.21	0.809524	0.058
dme-let-7	1.43	0.91	0.92	1.41	1.04	1.02		1.57143	0.024	1.01099	0.5	1.01961	0.44	1.38235	0.063	1.40196	0.13	0.901961	0.24	0.892157	0.25	1.375	0.074	0.652482	0.019
dme-miR-124	0.93	0.61	1.14	0.85	1.06	1.01		1.52459	0.0036	1.86885	0.012	1.0495	0.34	0.841584	0.078	0.920792	0.27	1.12871	0.24	0.60396	0.0048	0.877358	0.17	1.34118	0.067
dme-miR-970	1	0.66	1.13	0.79	0.84	1		1.51515	0.039	1.71212	0.013	0.84	0.11	0.79	0.0037	1	0.47	1.13	0.14	0.66	0.014	1.19048	0.18	1.43038	0.013
dme-miR-283	2.33	0.91	1.47	1.17	1.97	1		2.56044	0.0085	1.61538	0.0019	1.97	0.015	1.17	0.32	2.33	0.0019	1.47	0.0071	0.91	0.24	1.18274	0.19	1.25641	0.21
dme-miR-927	1.08	1.16	0.9	0.84	0.91	1		0.931034	0.34	0.775862	0.0091	0.91	0.22	0.84	0.045	1.08	0.3	0.9	0.12	1.16	0.077	1.18681	0.3	1.07143	0.18
dme-miR-100	1.42	1.05	0.92	1.76	0.96	1		1.35238	0.034	0.87619	0.13	0.96	0.41	1.76	0.08	1.42	0.026	0.92	0.23	1.05	0.23	1.47917	0.055	0.522727	0.067
dme-miR-962	1.01	0.74	0.41	0.8	1.16	1		1.36486	0.03	0.554054	0.0044	1.16	0.21	0.8	0.015	1.01	0.45	0.41	0.00012	0.74	0.013	0.87069	0.26	0.5125	0.001
dme-miR-980	0.6	0.6	0.23	0.38	0.75	1		1	0.4	0.383333	0.014	0.75	0.045	0.38	0.0057	0.6	0.033	0.23	0.00037	0.6	0.029	0.8	0.17	0.605263	0.1
dme-miR-312	1.02	1.06	0.47	0.76	0.89	1.02		0.962264	0.43	0.443396	0.0078	0.872549	0.2	0.745098	0.037	1	0.5	0.460784	0.0012	1.03922	0.42	1.14607	0.19	0.618421	0.0064
dme-miR-975	0.98	0.59	0.41	0.6	1.16	1		1.66102	0.0062	0.694915	0.023	1.16	0.41	0.6	0.0012	0.98	0.42	0.41	0.00025	0.59	0.0014	0.844828	0.19	0.683333	0.013
dme-miR-959	0.44	0.31	0.28	1.12	1.12	1		1.41935	0.017	0.903226	0.22	1.12	0.2	1.12	0.0082	0.44	4.3e-05	0.28	9.6e-06	0.31	8.1e-06	0.392857	0.0036	0.25	1.5e-05
dme-miR-iab-4-5p	1.12	0.57	0.98	1.24	1.09	1		1.96491	0.00016	1.7193	0.02	1.09	0.17	1.24	0.18	1.12	0.13	0.98	0.34	0.57	0.0023	1.02752	0.34	0.790323	0.31
	Blue cells indicate downregulation
	Yellow cells indicate upregulation
	Bold values indicate agreement between RT q-PCR and microarray data

## Sheet: miR-252 GO terms
Date	Tue Apr 3 08:12:00 EDT 2012
Aspect	P
P-value cutoff	0.01
Calculate FDR	Yes
Regulation links followed	Yes
Bonferroni correction	Yes
Uploaded gene list	conserved_gene_symbol_microRNAAgree_252_CGChange.txt
Annotation file	gene_association.fb
Evidence codes used	IEA (15032), ISM (967), IGI (2039), IEP (667), NAS (10556), IPI (1883), ND (5849), IC (953), ISO (1), ISS (15437), ISA (140), IDA (9685), IMP (16105), RCA (19), TAS (4836)
Unknown identifiers (16)	CG11309 CG1146 CG12004 CG12576 CG13322 CG16886 CG18766 CG2082 CG2556 CG30118 CG32425 CG3876 CG4455 CG7702 CG9257 CG9399
GOID	TERM	CORRECTED_PVALUE	UNCORRECTED_PVALUE	NUM_LIST_ANNOTATIONS	LIST_SIZE	TOTAL_NUM_ANNOTATIONS	POPULATION_SIZE	FDR_RATE	EXPECTED_FALSE_POSITIVES	ANNOTATED_GENES
GO:0048513	organ development	1.19837e-20	1.26012e-23	68	206	1371	16085	0	0	numb, Myo31DF, CG15792, skd, ltl, ec, katanin-60, slow, Timp, sqh, gcm2, Egfr, CG1943, ap, Dg, osa, CG34157, morgue, ptc, phl, Rab6, pnut, if, CG3619, CG11561, Gprk2, hh, drl, Dfd, ftz-f1, Hydr2, aux, CG18582, Hs3st-B, CG4853, RASSF8, hth, Nedd4, robo, Ubx, mew, neur, CG14995, how, zfh1, aPKC, POSH, CG1133, ytr, foi, svp, cic, CrebA, kis, Btk29A, Sema-2a, Syn1, CG4091, Ndfip, Eip93F, cher, Pvf2, …
GO:0048731	system development	9.54291e-18	1.00346e-20	84	206	2309	16085	0	0	numb, Myo31DF, CG15792, skd, ltl, ec, Trn, katanin-60, slow, Timp, sqh, gcm2, Egfr, CG1943, ap, Dg, osa, CG34157, morgue, Patj, ptc, phl, Rab6, pnut, if, dm, CG3619, CG11561, sinu, Gprk2, hh, drl, CG17273, Dfd, ftz-f1, Hydr2, aux, CG18582, Hs3st-B, CG4853, RASSF8, fray, Hs2st, hth, Nedd4, tum, robo, Trc8, Ubx, fusl, mew, neur, CG14995, Ptp10D, how, zfh1, aPKC, POSH, CG1133, ytr, foi, mmy, svp, ri…
GO:0009653	anatomical structure morphogenesis	2.04985e-17	2.15546e-20	71	206	1702	16085	0	0	numb, Myo31DF, CG15792, skd, ltl, ec, CG7369, Timp, sqh, gcm2, Egfr, ap, Dg, osa, CG34157, morgue, Patj, ptc, phl, Rab6, pnut, if, CG3619, CG11561, mio, Gprk2, hh, drl, CG7497, Dfd, ftz-f1, aux, CG18582, Hs3st-B, fray, hth, Nedd4, tum, robo, Ubx, BicD, mew, neur, CG14995, Ptp10D, how, zfh1, aPKC, POSH, CG1133, foi, mmy, svp, rictor, cic, CrebA, nerfin-1, kis, Btk29A, Sema-2a, Bsg, CG4091, Eip93F,…
GO:0009887	organ morphogenesis	4.91397e-16	5.16716e-19	45	206	727	16085	0	0	hth, numb, robo, Ubx, Myo31DF, CG15792, skd, ltl, ec, Timp, sqh, Egfr, ap, neur, mew, Dg, osa, CG34157, morgue, how, ptc, phl, aPKC, Rab6, pnut, if, POSH, CG1133, CG3619, CG11561, foi, svp, Gprk2, hh, cic, kis, ftz-f1, yrt, aux, Hs3st-B, CG18582, spag, CG8581, unk, cos
GO:0007552	metamorphosis	6.54613e-15	6.88342e-18	35	206	451	16085	0	0	hth, Ubx, Myo31DF, CG15792, skd, ltl, Timp, sqh, Egfr, ap, neur, mew, Dg, osa, CG14995, CG34157, how, ptc, phl, if, CG1133, CG3619, CG11561, Gprk2, hh, cic, kis, ftz-f1, CG4091, Eip93F, Hr46, Hs3st-B, spag, cos, unk
GO:0048707	instar larval or pupal morphogenesis	9.28793e-15	9.76649e-18	34	206	427	16085	0	0	hth, Ubx, Myo31DF, CG15792, skd, ltl, Timp, sqh, Egfr, ap, neur, mew, Dg, osa, CG14995, CG34157, how, ptc, phl, if, CG1133, CG3619, CG11561, Gprk2, hh, cic, kis, ftz-f1, CG4091, Eip93F, Hs3st-B, spag, cos, unk
GO:0048569	post-embryonic organ development	9.85934e-15	1.03673e-17	32	206	372	16085	0	0	hth, Ubx, Myo31DF, CG15792, skd, ltl, Timp, sqh, Egfr, ap, neur, mew, Dg, osa, CG34157, how, ptc, phl, if, CG1133, CG3619, CG11561, Gprk2, hh, cic, kis, ftz-f1, cher, Hs3st-B, spag, cos, unk
GO:0007560	imaginal disc morphogenesis	1.5796e-14	1.66099e-17	31	206	351	16085	0	0	CG11561, hth, Ubx, Myo31DF, CG15792, skd, ltl, Gprk2, hh, cic, Timp, sqh, Egfr, kis, ap, neur, mew, Dg, osa, CG34157, ftz-f1, how, ptc, phl, Hs3st-B, spag, if, unk, CG1133, cos, CG3619
GO:0048563	post-embryonic organ morphogenesis	1.5796e-14	1.66099e-17	31	206	351	16085	0	0	CG11561, hth, Ubx, Myo31DF, CG15792, skd, ltl, Gprk2, hh, cic, Timp, sqh, Egfr, kis, ap, neur, mew, Dg, osa, CG34157, ftz-f1, how, ptc, phl, Hs3st-B, spag, if, unk, CG1133, cos, CG3619
GO:0007389	pattern specification process	1.65346e-14	1.73865e-17	38	206	557	16085	0	0	slp2, hth, numb, robo, Ubx, Myo31DF, CG15792, skd, ltl, ec, sqh, BicD, CG1943, Egfr, ap, neur, mew, Dg, osa, CG34157, ptc, phl, aPKC, Rab6, POSH, CG1133, dm, CG3619, CG11561, Gprk2, hh, cic, CrebA, Dfd, kis, ftz-f1, Hs3st-B, CG8581
GO:0009886	post-embryonic morphogenesis	1.89291e-14	1.99044e-17	34	206	437	16085	0	0	hth, Ubx, Myo31DF, CG15792, skd, ltl, Timp, sqh, Egfr, ap, neur, mew, Dg, osa, CG14995, CG34157, how, ptc, phl, if, CG1133, CG3619, CG11561, Gprk2, hh, cic, kis, ftz-f1, CG4091, Eip93F, Hs3st-B, spag, cos, unk
GO:0007275	multicellular organismal development	2.51602e-14	2.64566e-17	90	206	2948	16085	0	0	slp2, mthl5, numb, Myo31DF, CG15792, skd, ltl, ec, Trn, katanin-60, slow, Timp, sqh, gcm2, Egfr, CG1943, ap, Dg, osa, CG34157, morgue, Patj, ptc, phl, Rab6, pnut, if, dm, Indy, CG3619, CG11561, sinu, Gprk2, hh, drl, CG17273, Dfd, ftz-f1, Hydr2, aux, CG18582, Hs3st-B, CG4853, RASSF8, fray, Hs2st, hth, Nedd4, tum, robo, Trc8, Ubx, fusl, BicD, neur, mew, CG14995, Ptp10D, how, zfh1, aPKC, POSH, CG113…
GO:0065007	biological regulation	3.07394e-14	3.23232e-17	92	206	3072	16085	0	0	slp2, mthl5, numb, CG15792, skd, CG7369, Timp, sqh, gcm2, Egfr, CG8500, ap, Dg, osa, CG34157, morgue, ptc, fz4, Calx, phl, Rab6, pnut, if, dm, Indy, CG3619, CG11561, mio, sinu, Khc-73, Gprk2, hh, drl, CG7497, Hnf4, itp, Dfd, l(2)01289, btn, ftz-f1, aux, CG18582, CG4853, Hs3st-B, RASSF8, fray, Hs2st, hth, Nedd4, tum, robo, Trc8, Ubx, BicD, wgn, DopR, neur, mew, how, zfh1, aPKC, Gclm, POSH, CG1133,…
GO:0007444	imaginal disc development	3.16904e-14	3.33232e-17	37	206	536	16085	0	0	hth, Ubx, Myo31DF, CG15792, skd, ltl, katanin-60, Timp, sqh, CG1943, Egfr, ap, neur, mew, Dg, osa, CG34157, how, ptc, phl, if, CG1133, CG3619, CG11561, Gprk2, hh, drl, cic, kis, Btk29A, ftz-f1, Ndfip, Hydr2, Hs3st-B, spag, unk, cos
GO:0032502	developmental process	5.91672e-14	6.22158e-17	98	206	3458	16085	0	0	slp2, mthl5, numb, Myo31DF, CG15792, skd, ltl, ec, Trn, katanin-60, CG7369, slow, Timp, sqh, gcm2, Egfr, CG1943, ap, Dg, osa, CG34157, morgue, Patj, ptc, phl, Rab6, pnut, if, dm, Indy, CG3619, CG11561, mio, sinu, Gprk2, hh, drl, CG17273, CG7497, Hnf4, itp, Dfd, ftz-f1, cue, Hydr2, aux, CG18582, CG4853, Hs3st-B, RASSF8, fray, Hs2st, hth, Nedd4, tum, robo, Trc8, Ubx, fusl, BicD, CG5953, neur, mew, …
GO:0048856	anatomical structure development	6.54121e-14	6.87824e-17	92	206	3107	16085	0	0	slp2, numb, Myo31DF, CG15792, skd, ltl, ec, Trn, katanin-60, CG7369, slow, Timp, sqh, gcm2, Egfr, CG1943, ap, Dg, osa, CG34157, morgue, Patj, ptc, phl, Rab6, pnut, if, dm, CG3619, CG11561, mio, sinu, Gprk2, hh, drl, CG17273, CG7497, Hnf4, Dfd, ftz-f1, cue, Hydr2, aux, CG18582, CG4853, Hs3st-B, RASSF8, fray, Hs2st, hth, Nedd4, tum, robo, Trc8, Ubx, fusl, BicD, neur, mew, CG14995, Ptp10D, how, zfh1…
GO:0048737	imaginal disc-derived appendage development	1.85522e-13	1.95081e-16	28	206	302	16085	0	0	hth, Ubx, CG15792, skd, ltl, Gprk2, hh, drl, cic, Timp, sqh, Egfr, kis, ap, neur, mew, Dg, osa, CG34157, ftz-f1, how, ptc, phl, Hs3st-B, if, unk, cos, CG3619
GO:0009791	post-embryonic development	2.01204e-13	2.11571e-16	36	206	535	16085	0	0	hth, Ubx, Myo31DF, CG15792, skd, ltl, Timp, sqh, Egfr, ap, neur, mew, Dg, osa, CG14995, CG34157, how, ptc, phl, if, CG1133, CG3619, CG11561, Gprk2, hh, cic, CrebA, kis, ftz-f1, CG4091, Eip93F, cher, Hs3st-B, spag, unk, cos
GO:0048736	appendage development	2.39933e-13	2.52295e-16	28	206	305	16085	0	0	hth, Ubx, CG15792, skd, ltl, Gprk2, hh, drl, cic, Timp, sqh, Egfr, kis, ap, neur, mew, Dg, osa, CG34157, ftz-f1, how, ptc, phl, Hs3st-B, if, unk, cos, CG3619
GO:0002165	instar larval or pupal development	3.21773e-13	3.38352e-16	35	206	511	16085	0	0	hth, Ubx, Myo31DF, CG15792, skd, ltl, Timp, sqh, Egfr, ap, neur, mew, Dg, osa, CG14995, CG34157, how, ptc, phl, if, CG1133, CG3619, CG11561, Gprk2, hh, cic, CrebA, kis, ftz-f1, CG4091, Eip93F, Hs3st-B, spag, cos, unk
GO:0048699	generation of neurons	4.52832e-13	4.76164e-16	39	206	650	16085	0	0	hth, numb, Nedd4, tum, robo, fusl, gcm2, Egfr, ap, neur, mew, Dg, osa, Patj, Ptp10D, ptc, phl, zfh1, aPKC, Rab6, pnut, if, POSH, CG3619, mmy, svp, rictor, hh, drl, nerfin-1, kis, Sema-2a, Bsg, cher, yrt, Hs3st-B, CG18582, CG8581, fray
GO:0035220	wing disc development	5.73849e-13	6.03416e-16	30	206	370	16085	0	0	CG11561, hth, CG15792, skd, ltl, Gprk2, katanin-60, hh, cic, Timp, sqh, CG1943, Egfr, kis, ap, neur, mew, Dg, osa, CG34157, how, ptc, Ndfip, phl, Hydr2, Hs3st-B, if, unk, cos, CG3619
GO:0035120	post-embryonic appendage morphogenesis	6.0024e-13	6.31167e-16	27	206	290	16085	0	0	hth, Ubx, CG15792, skd, ltl, Gprk2, hh, cic, Timp, sqh, Egfr, ap, kis, neur, mew, Dg, osa, CG34157, ftz-f1, how, ptc, phl, Hs3st-B, if, unk, cos, CG3619
GO:0051179	localization	6.76133e-13	7.10971e-16	69	206	1956	16085	0	0	numb, CG15792, Trn, CG9717, sqh, CG6574, Egfr, Dg, CG34157, Patj, ptc, Calx, phl, Ctr1B, Rab6, pnut, if, Oatp30B, CG5789, Indy, CG3619, Khc-73, CG13189, hh, tth, CG33298, DAT, GluClalpha, htt, aux, rtet, RASSF8, hth, Nedd4, tum, robo, CG6006, CG6214, BicD, CG4726, CG11897, mew, neur, pall, how, zfh1, aPKC, POSH, CG1133, foi, CG7720, Crag, CG4607, slbo, slik, VhaAC45, trpm, CG4562, kis, Btk29A, pg…
GO:0048468	cell development	7.15309e-13	7.52165e-16	51	206	1123	16085	0	0	hth, numb, Nedd4, tum, robo, CG15792, fusl, ec, sqh, BicD, gcm2, Egfr, ap, neur, mew, Dg, morgue, how, Patj, Ptp10D, ptc, phl, zfh1, aPKC, Rab6, pnut, if, POSH, CG3619, CG11561, sinu, mmy, rictor, hh, drl, slbo, cic, nerfin-1, kis, Sema-2a, Syn1, cue, Bsg, cher, yrt, aux, Hs3st-B, CG18582, CG8581, cos, fray
GO:0003002	regionalization	7.37217e-13	7.75202e-16	35	206	525	16085	0	0	slp2, hth, numb, robo, Ubx, CG15792, skd, ltl, sqh, BicD, CG1943, Egfr, ap, neur, mew, Dg, osa, CG34157, ptc, phl, aPKC, Rab6, POSH, CG1133, CG3619, CG11561, Gprk2, hh, cic, CrebA, Dfd, kis, ftz-f1, Hs3st-B, CG8581
GO:0035114	imaginal disc-derived appendage morphogenesis	1.29059e-12	1.35709e-15	27	206	299	16085	0	0	hth, Ubx, CG15792, skd, ltl, Gprk2, hh, cic, Timp, sqh, Egfr, ap, kis, neur, mew, Dg, osa, CG34157, ftz-f1, how, ptc, phl, Hs3st-B, if, unk, cos, CG3619
GO:0035107	appendage morphogenesis	1.65571e-12	1.74102e-15	27	206	302	16085	0	0	hth, Ubx, CG15792, skd, ltl, Gprk2, hh, cic, Timp, sqh, Egfr, ap, kis, neur, mew, Dg, osa, CG34157, ftz-f1, how, ptc, phl, Hs3st-B, if, unk, cos, CG3619
GO:0050789	regulation of biological process	2.31818e-12	2.43763e-15	84	206	2814	16085	0	0	slp2, mthl5, numb, CG15792, skd, CG7369, Timp, sqh, gcm2, Egfr, CG8500, ap, Dg, osa, CG34157, morgue, ptc, fz4, Calx, phl, Rab6, pnut, if, dm, Indy, CG3619, CG11561, mio, Gprk2, hh, drl, CG7497, Hnf4, itp, Dfd, l(2)01289, btn, ftz-f1, aux, CG18582, CG4853, Hs3st-B, RASSF8, Hs2st, hth, Nedd4, tum, robo, Trc8, Ubx, BicD, wgn, DopR, neur, how, zfh1, aPKC, Gclm, POSH, CG1133, elgi, svp, slbo, cic, sl…
GO:0050794	regulation of cellular process	4.44609e-12	4.67517e-15	80	206	2619	16085	0	0	slp2, mthl5, numb, CG15792, skd, CG7369, Timp, sqh, gcm2, Egfr, CG8500, ap, Dg, osa, CG34157, morgue, ptc, fz4, Calx, phl, Rab6, pnut, if, dm, CG3619, CG11561, mio, Gprk2, hh, drl, CG7497, Hnf4, itp, Dfd, l(2)01289, btn, ftz-f1, aux, CG18582, CG4853, Hs3st-B, RASSF8, Hs2st, hth, Nedd4, tum, robo, Ubx, BicD, wgn, DopR, neur, how, zfh1, aPKC, POSH, CG1133, elgi, svp, slbo, cic, slik, Dgkepsilon, Cr…
GO:0030182	neuron differentiation	4.97533e-12	5.23169e-15	36	206	593	16085	0	0	hth, Nedd4, tum, robo, fusl, gcm2, Egfr, ap, neur, mew, Dg, osa, Patj, Ptp10D, ptc, phl, zfh1, Rab6, pnut, if, POSH, CG3619, mmy, rictor, svp, hh, drl, nerfin-1, kis, Sema-2a, Bsg, cher, yrt, CG18582, CG8581, fray
GO:0007476	imaginal disc-derived wing morphogenesis	4.68731e-11	4.92883e-14	24	206	264	16085	0	0	hth, CG15792, ltl, Gprk2, hh, cic, Timp, sqh, Egfr, ap, kis, neur, mew, Dg, osa, CG34157, how, ptc, phl, Hs3st-B, if, unk, cos, CG3619
GO:0007472	wing disc morphogenesis	6.54155e-11	6.87861e-14	24	206	268	16085	0	0	hth, CG15792, ltl, Gprk2, hh, cic, Timp, sqh, Egfr, ap, kis, neur, mew, Dg, osa, CG34157, how, ptc, phl, Hs3st-B, if, unk, cos, CG3619
GO:0032501	multicellular organismal process	9.44916e-11	9.93602e-14	102	206	4111	16085	0	0	slp2, mthl5, numb, Myo31DF, CG15792, skd, ltl, ec, Trn, katanin-60, slow, Timp, sqh, gcm2, Egfr, CG1943, ap, Dg, osa, CG34157, morgue, Patj, ptc, phl, Rab6, pnut, if, orb2, dm, Indy, CG3619, CG11561, mio, sinu, Khc-73, Gprk2, hh, drl, CG17273, Dfd, ftz-f1, cue, DAT, Hydr2, aux, CG18582, CG4853, Hs3st-B, rtet, RASSF8, fray, Hs2st, hth, Nedd4, tum, robo, Trc8, Ubx, fusl, BicD, neur, mew, CG14995, P…
GO:0007399	nervous system development	3.32287e-10	3.49408e-13	53	206	1404	16085	0	0	hth, numb, Nedd4, tum, robo, Trc8, CG15792, fusl, Trn, sqh, gcm2, Egfr, ap, neur, mew, Dg, osa, how, Patj, Ptp10D, ptc, phl, zfh1, aPKC, Rab6, pnut, if, POSH, dm, CG3619, sinu, foi, mmy, svp, rictor, hh, drl, CG17273, nerfin-1, Dfd, kis, Sema-2a, Syn1, Bsg, Hr46, cher, yrt, CG18582, CG4853, Hs3st-B, CG8581, tou, fray
GO:0040011	locomotion	4.36665e-10	4.59164e-13	32	206	543	16085	0	0	numb, foi, Nedd4, robo, CG15792, svp, hh, drl, slbo, nerfin-1, Timp, sqh, Egfr, kis, DopR, ap, neur, mew, Dg, Sema-2a, how, Ptp10D, ptc, phl, Pvf2, cher, zfh1, Rab6, if, CG8581, CG1133, CG3619
GO:0048869	cellular developmental process	8.68661e-10	9.13419e-13	65	206	2043	16085	0	0	numb, CG15792, skd, ec, Trn, CG7369, sqh, gcm2, Egfr, ap, Dg, osa, morgue, Patj, ptc, phl, Rab6, pnut, if, dm, CG3619, CG11561, mio, sinu, hh, drl, CG17273, CG7497, itp, cue, aux, CG18582, Hs3st-B, fray, hth, Nedd4, robo, tum, Ubx, fusl, BicD, CG5953, mew, neur, Ptp10D, how, aPKC, zfh1, POSH, ytr, foi, mmy, rictor, svp, cic, slbo, nerfin-1, kis, Sema-2a, Syn1, Bsg, cher, yrt, CG8581, cos
GO:0030154	cell differentiation	1.2545e-09	1.31914e-12	63	206	1954	16085	0	0	hth, numb, Nedd4, tum, robo, Ubx, CG15792, skd, fusl, ec, Trn, sqh, BicD, gcm2, CG5953, Egfr, ap, neur, mew, Dg, osa, morgue, how, Patj, Ptp10D, ptc, phl, zfh1, aPKC, Rab6, pnut, if, POSH, dm, ytr, CG3619, CG11561, mio, sinu, foi, mmy, svp, rictor, hh, drl, slbo, CG17273, cic, nerfin-1, itp, kis, Sema-2a, Syn1, cue, Bsg, cher, yrt, aux, CG18582, Hs3st-B, CG8581, cos, fray
GO:0022008	neurogenesis	1.96169e-09	2.06277e-12	47	206	1188	16085	0	0	hth, numb, Nedd4, tum, robo, CG15792, fusl, Trn, sqh, gcm2, Egfr, ap, neur, mew, Dg, osa, how, Patj, Ptp10D, ptc, phl, zfh1, aPKC, Rab6, pnut, if, POSH, dm, CG3619, sinu, foi, mmy, svp, rictor, hh, drl, CG17273, nerfin-1, kis, Sema-2a, Bsg, cher, yrt, Hs3st-B, CG18582, CG8581, fray
GO:0048666	neuron development	3.09e-09	3.24921e-12	30	206	513	16085	0	0	Nedd4, tum, robo, mmy, rictor, fusl, hh, drl, nerfin-1, gcm2, kis, ap, neur, mew, Dg, Sema-2a, Patj, Ptp10D, Bsg, ptc, cher, zfh1, yrt, Rab6, pnut, CG18582, if, POSH, CG8581, fray
GO:0009790	embryo development	4.45251e-09	4.68192e-12	34	206	667	16085	0	0	slp2, hth, robo, Ubx, CG15792, skd, sqh, BicD, gcm2, Egfr, Dg, how, Patj, ptc, phl, zfh1, aPKC, Rab6, POSH, CG1133, dm, CG3619, CG11561, mmy, svp, Gprk2, hh, cic, Dfd, kis, Btk29A, ftz-f1, Pvf2, yrt
GO:0023052	signaling	4.6945e-09	4.93639e-12	55	206	1601	16085	0	0	mthl5, Hs2st, numb, Nedd4, tum, robo, skd, fusl, CG7369, BicD, Egfr, CG5953, CG8500, wgn, DopR, neur, Dg, osa, CG34157, how, ptc, fz4, Calx, phl, aPKC, Rab6, CG1133, dm, CG3619, CG11561, Khc-73, svp, Gprk2, hh, drl, Dgkepsilon, CG7497, Hnf4, itp, Btk29A, ftz-f1, Eaat1, Syn1, AP-1gamma, Ndfip, Hr46, Pvf2, MAN1, aux, CG18582, CG4853, Hs3st-B, RASSF8, cos, fray
GO:0048732	gland development	6.20546e-09	6.52519e-12	19	206	194	16085	0	0	hth, robo, CG15792, drl, CrebA, Egfr, Btk29A, mew, CG14995, Sema-2a, ftz-f1, CG4091, Eip93F, Pvf2, cher, phl, zfh1, CG8581, if
GO:0035282	segmentation	8.63859e-09	9.08369e-12	23	206	306	16085	0	0	CG11561, slp2, hth, Ubx, skd, hh, cic, BicD, Dfd, Egfr, ap, kis, Dg, osa, ftz-f1, ptc, phl, aPKC, Rab6, Hs3st-B, POSH, CG1133, CG3619
GO:0007154	cell communication	1.00032e-08	1.05186e-11	55	206	1632	16085	0	0	mthl5, Hs2st, numb, Nedd4, tum, robo, skd, fusl, CG7369, BicD, Egfr, CG5953, CG8500, wgn, DopR, neur, Dg, osa, CG34157, how, ptc, fz4, Calx, phl, aPKC, Rab6, CG1133, dm, CG3619, CG11561, Khc-73, svp, Gprk2, hh, drl, Dgkepsilon, CG7497, Hnf4, itp, Btk29A, ftz-f1, Eaat1, Syn1, AP-1gamma, Ndfip, Hr46, Pvf2, MAN1, aux, CG18582, CG4853, Hs3st-B, RASSF8, cos, fray
GO:0048518	positive regulation of biological process	1.64141e-08	1.72599e-11	31	206	585	16085	0	0	hth, numb, Nedd4, robo, Ubx, CG15792, skd, hh, slbo, slik, CrebA, BicD, Dfd, Egfr, kis, DopR, ap, neur, osa, morgue, ftz-f1, Eip93F, phl, Hr46, aPKC, pnut, CG18582, tou, cos, dm, CG3619
GO:0050896	response to stimulus	3.96267e-08	4.16684e-11	72	206	2621	16085	0	0	mthl5, numb, CG15792, skd, CG7369, Timp, Hsp67Ba, sqh, Egfr, CG8500, ap, Dg, osa, ptc, fz4, Calx, phl, Ctr1B, Rab6, if, orb2, dm, CG3619, CG11561, mio, Gprk2, hh, drl, CG7497, Hnf4, itp, ftz-f1, DAT, aux, CG18582, CG4853, Hs3st-B, RASSF8, Hs2st, Nedd4, tum, robo, CG6214, wgn, DopR, mew, neur, Ptp10D, zfh1, aPKC, Gclm, CG1133, l(3)neo18, svp, rictor, rogdi, Dgkepsilon, nerfin-1, kis, Btk29A, Sema-…
GO:0009888	tissue development	5.8049e-08	6.104e-11	31	206	615	16085	0	0	foi, Nedd4, Ubx, Myo31DF, CG15792, mmy, svp, ec, hh, sqh, Hnf4, Egfr, ap, neur, mew, Btk29A, Dg, CG14995, how, ftz-f1, Patj, Syn1, CG4091, Eip93F, phl, cher, zfh1, yrt, aPKC, fray, CG3619
GO:0032989	cellular component morphogenesis	5.83297e-08	6.13351e-11	33	206	693	16085	0	0	Nedd4, tum, robo, CG15792, CG7369, sqh, gcm2, Egfr, ap, mew, Dg, how, Patj, Ptp10D, ptc, zfh1, aPKC, Rab6, if, CG3619, mmy, rictor, hh, drl, cic, nerfin-1, CG7497, kis, Sema-2a, Bsg, cher, CG8581, fray
GO:0048522	positive regulation of cellular process	7.50049e-08	7.88695e-11	29	206	546	16085	0	0	hth, numb, Nedd4, robo, CG15792, skd, hh, slbo, slik, CrebA, BicD, Dfd, Egfr, DopR, ap, neur, osa, morgue, ftz-f1, Eip93F, phl, Hr46, aPKC, pnut, CG18582, tou, cos, dm, CG3619
GO:0007163	establishment or maintenance of cell polarity	9.50175e-08	9.99132e-11	17	206	175	16085	0	0	Khc-73, CG15792, svp, ec, BicD, Egfr, Dg, CG34157, Patj, fz4, phl, aPKC, htt, yrt, Rab6, POSH, CG3619
GO:0000904	cell morphogenesis involved in differentiation	9.53629e-08	1.00276e-10	26	206	444	16085	0	0	Nedd4, tum, robo, mmy, rictor, hh, drl, nerfin-1, gcm2, kis, ap, mew, Dg, Sema-2a, Patj, Ptp10D, Bsg, ptc, cher, zfh1, aPKC, Rab6, if, CG8581, CG3619, fray
GO:0009880	embryonic pattern specification	1.49893e-07	1.57617e-10	20	206	261	16085	0	0	CG11561, slp2, hth, Ubx, hh, cic, BicD, Dfd, Egfr, kis, Dg, ftz-f1, ptc, phl, aPKC, Rab6, POSH, dm, CG1133, CG3619
GO:0042330	taxis	1.83772e-07	1.9324e-10	20	206	264	16085	0	0	Nedd4, robo, svp, hh, drl, nerfin-1, Timp, DopR, ap, kis, Dg, mew, Sema-2a, Ptp10D, ptc, cher, zfh1, Rab6, CG8581, if
GO:0007165	signal transduction	2.13379e-07	2.24373e-10	44	206	1216	16085	0	0	mthl5, Hs2st, numb, Nedd4, tum, robo, skd, CG7369, Egfr, CG8500, wgn, DopR, neur, osa, ptc, fz4, Calx, phl, aPKC, Rab6, CG1133, dm, CG3619, CG11561, svp, Gprk2, hh, drl, Dgkepsilon, CG7497, Hnf4, itp, Btk29A, ftz-f1, Ndfip, Hr46, Pvf2, MAN1, aux, Hs3st-B, CG4853, CG18582, RASSF8, cos
GO:0048646	anatomical structure formation involved in morphogenesis	2.60172e-07	2.73577e-10	27	206	501	16085	0	0	mio, hth, numb, robo, Ubx, CG15792, mmy, hh, cic, Timp, sqh, BicD, Egfr, neur, mew, Btk29A, Dg, how, Bsg, cher, aPKC, aux, Rab6, pnut, CG8581, if, CG3619
GO:0007431	salivary gland development	3.2312e-07	3.39769e-10	16	206	164	16085	0	0	hth, robo, CG15792, drl, CrebA, Egfr, Btk29A, mew, CG14995, Sema-2a, ftz-f1, CG4091, Eip93F, Pvf2, CG8581, if
GO:0035272	exocrine system development	3.2312e-07	3.39769e-10	16	206	164	16085	0	0	hth, robo, CG15792, drl, CrebA, Egfr, Btk29A, mew, CG14995, Sema-2a, ftz-f1, CG4091, Eip93F, Pvf2, CG8581, if
GO:0007350	blastoderm segmentation	3.59399e-07	3.77917e-10	19	206	245	16085	0	0	CG11561, slp2, hth, Ubx, hh, cic, BicD, Dfd, Egfr, kis, Dg, ftz-f1, ptc, phl, aPKC, Rab6, POSH, CG1133, CG3619
GO:0000902	cell morphogenesis	4.63747e-07	4.87641e-10	29	206	590	16085	0	0	Nedd4, tum, robo, mmy, rictor, CG7369, hh, drl, nerfin-1, sqh, CG7497, gcm2, kis, ap, mew, Dg, Sema-2a, Patj, Ptp10D, Bsg, ptc, cher, zfh1, aPKC, Rab6, if, CG8581, CG3619, fray
GO:0009987	cellular process	8.22205e-07	8.64569e-10	138	206	7406	16085	0	0	slp2, numb, CG15792, skd, ec, Trn, katanin-60, CG9717, CG5854, vimar, sqh, Egfr, CG8500, ap, Dg, osa, CG34157, morgue, Patj, Calx, if, CG5789, orb2, dm, Khc-73, CG11357, Gprk2, CG13189, CG17273, CG7497, itp, Dfd, tth, l(2)01289, aux, Hs3st-B, CG4853, RASSF8, fray, hth, Nedd4, tum, robo, Df31, fusl, CG6006, CG6214, CG4726, CG5953, DopR, neur, mew, pall, CG14995, CG17746, aPKC, Gclm, POSH, CG1133, …
GO:0048667	cell morphogenesis involved in neuron differentiation	9.51733e-07	1.00077e-09	24	206	422	16085	0	0	Nedd4, tum, robo, mmy, rictor, hh, drl, nerfin-1, gcm2, ap, kis, mew, Dg, Sema-2a, Patj, Ptp10D, Bsg, ptc, cher, zfh1, Rab6, CG8581, if, fray
GO:0035222	wing disc pattern formation	1.69004e-06	1.77712e-09	11	206	72	16085	0	0	CG11561, ap, osa, skd, ptc, hh, cic, Hs3st-B, CG1943, CG3619, Egfr
GO:0006935	chemotaxis	2.18057e-06	2.29292e-09	17	206	214	16085	0	0	Nedd4, robo, hh, drl, nerfin-1, ap, kis, Dg, mew, Sema-2a, Ptp10D, ptc, cher, zfh1, Rab6, CG8581, if
GO:0016043	cellular component organization	2.18336e-06	2.29586e-09	61	206	2215	16085	0	0	numb, Nedd4, tum, robo, Df31, CG15792, fusl, Trn, katanin-60, CG7369, Timp, sqh, BicD, gcm2, Egfr, ap, mew, Dg, pall, how, Ptp10D, Patj, ptc, zfh1, aPKC, Rab6, pnut, if, POSH, dm, CG3619, sinu, Khc-73, mmy, Crag, rictor, Gprk2, hh, drl, cic, nerfin-1, CG7497, tth, trpm, kis, pgant3, Btk29A, Sema-2a, Cctgamma, Syn1, Bsg, AP-1gamma, Eip93F, cher, htt, aux, CG18582, Hs3st-B, CG8581, tou, fray
GO:0071840	cellular component organization or biogenesis	2.47307e-06	2.6005e-09	62	206	2279	16085	0	0	numb, Nedd4, tum, robo, Df31, CG15792, fusl, Trn, katanin-60, CG7369, Timp, sqh, BicD, gcm2, Egfr, ap, mew, Dg, pall, how, Ptp10D, Patj, ptc, zfh1, aPKC, Rab6, pnut, if, POSH, dm, CG3619, sinu, Khc-73, mmy, Crag, rictor, Gprk2, hh, drl, cic, CG13097, nerfin-1, CG7497, tth, trpm, kis, pgant3, Btk29A, Sema-2a, Cctgamma, Syn1, Bsg, AP-1gamma, Eip93F, cher, htt, aux, CG18582, Hs3st-B, CG8581, tou, fr…
GO:0065008	regulation of biological quality	2.96926e-06	3.12225e-09	32	206	765	16085	0	0	Nedd4, tum, CG15792, CG7369, sqh, BicD, Egfr, mew, Dg, CG34157, how, ptc, Rab6, if, dm, Indy, CG3619, sinu, Khc-73, mmy, CG7497, trpm, Btk29A, l(2)01289, Syn1, Eaat1, AP-1gamma, yrt, Hs3st-B, CG18582, cos, fray
GO:0007474	imaginal disc-derived wing vein specification	3.55963e-06	3.74304e-09	9	206	44	16085	0	0	hh, Dg, cic, Hs3st-B, CG34157, ltl, Gprk2, Egfr, CG3619
GO:0051716	cellular response to stimulus	3.62284e-06	3.80951e-09	48	206	1535	16085	0	0	mthl5, Hs2st, numb, Nedd4, tum, robo, skd, CG7369, Egfr, CG8500, wgn, DopR, neur, osa, ptc, fz4, Calx, phl, aPKC, Rab6, Gclm, CG1133, dm, CG3619, CG11561, mio, svp, rictor, Gprk2, hh, drl, Dgkepsilon, CG7497, Hnf4, itp, Btk29A, ftz-f1, Eip93F, Ndfip, Hr46, Pvf2, MAN1, aux, CG4853, Hs3st-B, CG18582, RASSF8, cos
GO:0007409	axonogenesis	5.34965e-06	5.62529e-09	19	206	288	16085	0	0	Nedd4, robo, mmy, hh, drl, nerfin-1, ap, kis, Dg, mew, Sema-2a, Ptp10D, ptc, cher, zfh1, Rab6, CG8581, if, fray
GO:0046530	photoreceptor cell differentiation	6.0162e-06	6.32619e-09	15	206	173	16085	0	0	hth, neur, osa, Patj, svp, Bsg, phl, hh, yrt, Rab6, pnut, CG18582, POSH, CG3619, Egfr
GO:0007417	central nervous system development	6.94242e-06	7.30013e-09	17	206	231	16085	0	0	hth, numb, neur, foi, robo, Trc8, mmy, Ptp10D, svp, Hr46, hh, zfh1, CG18582, CG4853, Dfd, CG3619, Egfr
GO:0007424	open tracheal system development	7.29558e-06	7.67148e-09	18	206	262	16085	0	0	Hs2st, sinu, foi, robo, Ubx, CG15792, mmy, hh, Timp, sqh, Egfr, Btk29A, mew, Ptp10D, phl, aPKC, if, CG3619
GO:0007447	imaginal disc pattern formation	7.40323e-06	7.78468e-09	12	206	103	16085	0	0	CG11561, hth, ap, osa, skd, ptc, hh, cic, Hs3st-B, CG1943, CG3619, Egfr
GO:0007411	axon guidance	7.89118e-06	8.29777e-09	16	206	204	16085	0	0	Nedd4, robo, drl, nerfin-1, ap, kis, Dg, mew, Sema-2a, Ptp10D, ptc, cher, zfh1, Rab6, CG8581, if
GO:0060541	respiratory system development	8.21829e-06	8.64173e-09	18	206	264	16085	0	0	Hs2st, sinu, foi, robo, Ubx, CG15792, mmy, hh, Timp, sqh, Egfr, Btk29A, mew, Ptp10D, phl, aPKC, if, CG3619
GO:0003006	developmental process involved in reproduction	9.53712e-06	1.00285e-08	29	206	674	16085	0	0	CG11561, mio, foi, robo, Myo31DF, CG15792, hh, slbo, cic, sqh, BicD, Egfr, kis, neur, Btk29A, Dg, how, cue, Bsg, ptc, phl, cher, zfh1, aPKC, aux, Rab6, POSH, cos, CG3619
GO:0030030	cell projection organization	1.17083e-05	1.23115e-08	25	206	518	16085	0	0	Nedd4, tum, robo, CG15792, mmy, rictor, hh, drl, nerfin-1, sqh, gcm2, Egfr, ap, kis, Dg, mew, Sema-2a, Ptp10D, ptc, cher, zfh1, Rab6, CG8581, if, fray
GO:0050793	regulation of developmental process	1.21964e-05	1.28248e-08	23	206	443	16085	0	0	CG11561, hth, numb, Nedd4, robo, Ubx, CG7369, CG7497, gcm2, Egfr, neur, morgue, Syn1, ftz-f1, how, phl, Hr46, cher, aPKC, CG18582, Hs3st-B, if, CG3619
GO:0007166	cell surface receptor signaling pathway	1.70647e-05	1.79439e-08	29	206	692	16085	0	0	CG11561, mthl5, numb, Nedd4, tum, robo, skd, Gprk2, hh, Dgkepsilon, CG7497, itp, Egfr, wgn, DopR, neur, osa, ptc, Ndfip, fz4, phl, Pvf2, MAN1, aux, Hs3st-B, CG1133, cos, dm, CG3619
GO:0016477	cell migration	1.73619e-05	1.82564e-08	18	206	277	16085	0	0	numb, foi, robo, CG15792, hh, slbo, sqh, Egfr, kis, mew, how, Pvf2, phl, zfh1, if, CG8581, CG1133, CG3619
GO:0048812	neuron projection morphogenesis	2.02298e-05	2.12722e-08	22	206	418	16085	0	0	Nedd4, tum, robo, mmy, rictor, hh, drl, nerfin-1, gcm2, ap, kis, Dg, mew, Sema-2a, Ptp10D, ptc, cher, zfh1, Rab6, CG8581, if, fray
GO:0009605	response to external stimulus	2.29901e-05	2.41747e-08	22	206	421	16085	0	0	Nedd4, robo, svp, hh, drl, nerfin-1, Timp, DopR, ap, kis, neur, Dg, mew, Sema-2a, Ptp10D, ptc, Calx, cher, zfh1, Rab6, CG8581, if
GO:0031175	neuron projection development	2.39852e-05	2.52211e-08	22	206	422	16085	0	0	Nedd4, tum, robo, mmy, rictor, hh, drl, nerfin-1, gcm2, ap, kis, Dg, mew, Sema-2a, Ptp10D, ptc, cher, zfh1, Rab6, CG8581, if, fray
GO:0048870	cell motility	3.16238e-05	3.32532e-08	18	206	288	16085	0	0	numb, foi, robo, CG15792, hh, slbo, sqh, Egfr, kis, mew, how, Pvf2, phl, zfh1, if, CG8581, CG1133, CG3619
GO:0035218	leg disc development	3.64559e-05	3.83343e-08	10	206	75	16085	0	0	hth, ap, osa, Ubx, skd, ftz-f1, hh, Hs3st-B, CG3619, Egfr
GO:0051239	regulation of multicellular organismal process	4.28308e-05	4.50376e-08	22	206	436	16085	0	0	hth, numb, Nedd4, robo, Ubx, BicD, gcm2, Egfr, neur, Dg, CG34157, morgue, Eaat1, Syn1, phl, cher, aPKC, Hs3st-B, CG18582, RASSF8, dm, CG3619
GO:0071841	cellular component organization or biogenesis at cellular level	4.38691e-05	4.61295e-08	54	206	1992	16085	0	0	Nedd4, tum, robo, Df31, CG15792, katanin-60, Timp, sqh, BicD, gcm2, Egfr, ap, mew, Dg, how, Ptp10D, Patj, ptc, zfh1, aPKC, Rab6, pnut, if, POSH, CG3619, sinu, Khc-73, mmy, Crag, rictor, Gprk2, hh, drl, cic, CG13097, nerfin-1, CG7497, trpm, kis, pgant3, Btk29A, Sema-2a, Cctgamma, Syn1, Bsg, AP-1gamma, cher, htt, aux, CG18582, Hs3st-B, CG8581, tou, fray
GO:0071842	cellular component organization at cellular level	4.8871e-05	5.13891e-08	53	206	1942	16085	0	0	Nedd4, tum, robo, Df31, CG15792, katanin-60, Timp, sqh, BicD, gcm2, Egfr, ap, mew, Dg, how, Ptp10D, Patj, ptc, zfh1, aPKC, Rab6, pnut, if, POSH, CG3619, sinu, Khc-73, mmy, Crag, rictor, Gprk2, hh, drl, cic, nerfin-1, CG7497, trpm, kis, pgant3, Btk29A, Sema-2a, Cctgamma, Syn1, Bsg, AP-1gamma, cher, htt, aux, CG18582, Hs3st-B, CG8581, tou, fray
GO:0051674	localization of cell	5.32352e-05	5.59781e-08	18	206	298	16085	0	0	numb, foi, robo, CG15792, hh, slbo, sqh, Egfr, kis, mew, how, Pvf2, phl, zfh1, if, CG8581, CG1133, CG3619
GO:0007478	leg disc morphogenesis	5.34474e-05	5.62013e-08	9	206	59	16085	0	0	hth, ap, osa, Ubx, skd, ftz-f1, hh, Hs3st-B, CG3619
GO:0048729	tissue morphogenesis	6.09129e-05	6.40515e-08	19	206	335	16085	0	0	foi, Ubx, CG15792, mmy, svp, ec, hh, sqh, Egfr, Btk29A, Dg, mew, Patj, how, cher, phl, yrt, aPKC, CG3619
GO:0051234	establishment of localization	7.63707e-05	8.03057e-08	46	206	1582	16085	0	0	numb, Nedd4, CG15792, Trn, CG6006, CG9717, CG6214, sqh, CG6574, BicD, CG4726, CG11897, pall, CG34157, ptc, Calx, Ctr1B, Rab6, pnut, Oatp30B, CG5789, Indy, foi, Khc-73, CG7720, CG13189, CG4607, hh, VhaAC45, tth, trpm, CG4562, pgant3, CG33298, Btk29A, Eaat1, AP-1gamma, DAT, Eip93F, GluClalpha, cher, htt, aux, rtet, RASSF8, cos
GO:0048858	cell projection morphogenesis	8.38752e-05	8.81968e-08	22	206	453	16085	0	0	Nedd4, tum, robo, mmy, rictor, hh, drl, nerfin-1, gcm2, ap, kis, Dg, mew, Sema-2a, Ptp10D, ptc, cher, zfh1, Rab6, CG8581, if, fray
GO:0032990	cell part morphogenesis	8.71668e-05	9.16581e-08	22	206	454	16085	0	0	Nedd4, tum, robo, mmy, rictor, hh, drl, nerfin-1, gcm2, ap, kis, Dg, mew, Sema-2a, Ptp10D, ptc, cher, zfh1, Rab6, CG8581, if, fray
GO:0003008	system process	0.000102663	1.07953e-07	30	206	797	16085	0	0	Nedd4, robo, Khc-73, CG15792, svp, fusl, rogdi, drl, BicD, Egfr, kis, neur, mew, Btk29A, Dg, CG34157, how, Eaat1, Patj, Ptp10D, Syn1, AP-1gamma, cher, aPKC, aux, Gclm, Rab6, if, orb2, fray
GO:0035161	imaginal disc lineage restriction	0.000135462	1.42442e-07	5	206	11	16085	0	0	CG11561, hh, ap, ptc, CG3619
GO:0035216	haltere disc development	0.000135462	1.42442e-07	5	206	11	16085	0	0	hth, ap, drl, Ubx, Egfr
GO:0007423	sensory organ development	0.000141689	1.48989e-07	25	206	589	16085	0	0	CG11561, hth, numb, skd, svp, ec, katanin-60, hh, cic, Egfr, neur, morgue, ptc, Hydr2, yrt, aux, aPKC, Rab6, pnut, Hs3st-B, CG18582, RASSF8, POSH, unk, CG3619
GO:0007276	gamete generation	0.000145734	1.53243e-07	32	206	903	16085	0	0	CG11561, mio, foi, CG15792, Gprk2, hh, slbo, cic, sqh, BicD, Egfr, kis, neur, Btk29A, Dg, how, cue, Bsg, ptc, phl, cher, zfh1, aPKC, aux, Rab6, rtet, Samuel, POSH, CG1133, cos, dm, CG3619
GO:0008038	neuron recognition	0.000166476	1.75054e-07	9	206	67	16085	0	0	mew, drl, Nedd4, robo, Sema-2a, mmy, if, CG8581, fray
GO:0048609	multicellular organismal reproductive process	0.000173649	1.82596e-07	34	206	1006	16085	0	0	CG15792, sqh, BicD, Egfr, neur, Dg, how, ptc, phl, zfh1, aPKC, Rab6, POSH, orb2, CG1133, dm, CG3619, mio, CG11561, foi, Gprk2, hh, cic, slbo, kis, Btk29A, cue, Bsg, lig, cher, aux, Samuel, rtet, cos
GO:0001654	eye development	0.000183973	1.93452e-07	22	206	474	16085	0	0	CG11561, hth, skd, svp, ec, hh, cic, Egfr, neur, morgue, ptc, yrt, aux, aPKC, Rab6, Hs3st-B, CG18582, pnut, RASSF8, POSH, unk, CG3619
GO:0008037	cell recognition	0.000189763	1.9954e-07	9	206	68	16085	0	0	mew, drl, Nedd4, robo, Sema-2a, mmy, if, CG8581, fray
GO:0035295	tube development	0.000276785	2.91046e-07	13	206	170	16085	0	0	numb, mew, foi, robo, Ubx, CG15792, mmy, svp, phl, aPKC, Timp, if, Egfr
GO:0019953	sexual reproduction	0.000282412	2.96963e-07	32	206	930	16085	0	0	CG11561, mio, foi, CG15792, Gprk2, hh, slbo, cic, sqh, BicD, Egfr, kis, neur, Btk29A, Dg, how, cue, Bsg, ptc, phl, cher, zfh1, aPKC, aux, Rab6, rtet, Samuel, POSH, CG1133, cos, dm, CG3619
GO:0042221	response to chemical stimulus	0.000294443	3.09614e-07	30	206	837	16085	0	0	Nedd4, robo, CG15792, svp, rogdi, hh, drl, CG6214, nerfin-1, Hnf4, Egfr, kis, ap, neur, mew, Dg, Sema-2a, ftz-f1, Ptp10D, ptc, Eip93F, Hr46, Ctr1B, cher, zfh1, Gclm, Rab6, if, CG8581, l(3)neo18
GO:0048645	organ formation	0.000324806	3.41541e-07	8	206	53	16085	0	0	hth, hh, numb, neur, mew, robo, Ubx, CG8581
GO:0050877	neurological system process	0.000375957	3.95328e-07	28	206	754	16085	0	0	Nedd4, robo, Khc-73, svp, fusl, rogdi, drl, BicD, kis, neur, mew, Btk29A, Dg, CG34157, how, Eaat1, Patj, Ptp10D, Syn1, AP-1gamma, cher, aPKC, aux, Gclm, Rab6, if, orb2, fray
GO:0008283	cell proliferation	0.000459823	4.83515e-07	15	206	240	16085	0	0	numb, tum, how, svp, CG9850, phl, Pvf2, hh, aPKC, slik, spag, dm, gcm2, CG3619, Egfr
GO:0006810	transport	0.000504367	5.30354e-07	43	206	1523	16085	0	0	numb, Nedd4, Trn, CG6006, CG9717, CG6214, sqh, CG6574, BicD, CG4726, CG11897, pall, CG34157, ptc, Calx, Ctr1B, Rab6, pnut, Oatp30B, CG5789, Indy, foi, CG7720, CG13189, CG4607, hh, VhaAC45, tth, trpm, CG4562, pgant3, CG33298, Btk29A, Eaat1, AP-1gamma, DAT, Eip93F, GluClalpha, cher, aux, rtet, RASSF8, cos
GO:0009952	anterior/posterior pattern specification	0.000515531	5.42094e-07	14	206	210	16085	0	0	CG11561, Dg, Ubx, ptc, phl, hh, aPKC, cic, Rab6, sqh, BicD, POSH, CG3619, Egfr
GO:0006928	cellular component movement	0.000550488	5.78851e-07	20	206	425	16085	0	0	numb, foi, robo, Khc-73, CG15792, hh, slbo, sqh, Egfr, kis, mew, how, Pvf2, phl, zfh1, CG8581, if, cos, CG1133, CG3619
GO:0016265	death	0.000573063	6.0259e-07	16	206	278	16085	0	0	CG15792, ec, Dfd, Egfr, ap, wgn, CG14995, ftz-f1, morgue, CG4091, Eip93F, aPKC, pnut, POSH, dm, CG3619
GO:0007480	imaginal disc-derived leg morphogenesis	0.000664976	6.99239e-07	8	206	58	16085	0	0	hth, ap, osa, Ubx, skd, ftz-f1, Hs3st-B, CG3619
GO:0035127	post-embryonic limb morphogenesis	0.000664976	6.99239e-07	8	206	58	16085	0	0	hth, ap, osa, Ubx, skd, ftz-f1, Hs3st-B, CG3619
GO:0032504	multicellular organism reproduction	0.000739421	7.7752e-07	34	206	1071	16085	0	0	CG15792, sqh, BicD, Egfr, neur, Dg, how, ptc, phl, zfh1, aPKC, Rab6, POSH, orb2, CG1133, dm, CG3619, mio, CG11561, foi, Gprk2, hh, cic, slbo, kis, Btk29A, cue, Bsg, lig, cher, aux, Samuel, rtet, cos
GO:0035108	limb morphogenesis	0.000760902	8.00107e-07	8	206	59	16085	0	0	hth, ap, osa, Ubx, skd, ftz-f1, Hs3st-B, CG3619
GO:0035109	imaginal disc-derived limb morphogenesis	0.000760902	8.00107e-07	8	206	59	16085	0	0	hth, ap, osa, Ubx, skd, ftz-f1, Hs3st-B, CG3619
GO:0060173	limb development	0.000760902	8.00107e-07	8	206	59	16085	0	0	hth, ap, osa, Ubx, skd, ftz-f1, Hs3st-B, CG3619
GO:0051301	cell division	0.000765373	8.04809e-07	14	206	217	16085	0	0	numb, neur, tum, CG15792, how, ptc, hh, zfh1, aPKC, slik, pnut, sqh, orb2, CG3619
GO:0060429	epithelium development	0.000842333	8.85734e-07	17	206	322	16085	0	0	foi, CG15792, mmy, svp, ec, hh, sqh, Egfr, Btk29A, Dg, Patj, cher, phl, aPKC, yrt, CG3619, fray
GO:0048610	cellular process involved in reproduction	0.000843784	8.8726e-07	30	206	880	16085	0	0	CG11561, mio, foi, elgi, CG15792, Gprk2, hh, slbo, cic, sqh, BicD, Egfr, kis, neur, Btk29A, Dg, how, cue, Bsg, ptc, phl, cher, zfh1, aPKC, aux, Rab6, POSH, CG1133, cos, CG3619
GO:0061061	muscle structure development	0.0010982	1.15478e-06	16	206	292	16085	0	0	numb, Nedd4, Ubx, CG15792, drl, slow, Egfr, ap, Dg, mew, CG34157, Syn1, how, Bsg, zfh1, if
GO:0048592	eye morphogenesis	0.00111992	1.17762e-06	19	206	405	16085	0	0	CG11561, hth, svp, ec, hh, cic, Egfr, neur, morgue, ptc, yrt, aux, aPKC, Rab6, Hs3st-B, CG18582, pnut, POSH, CG3619
GO:0007435	salivary gland morphogenesis	0.00133348	1.40219e-06	11	206	136	16085	0	0	mew, Btk29A, CG14995, CG15792, ftz-f1, CG4091, Eip93F, Pvf2, drl, CrebA, if
GO:0022612	gland morphogenesis	0.00133348	1.40219e-06	11	206	136	16085	0	0	mew, Btk29A, CG14995, CG15792, ftz-f1, CG4091, Eip93F, Pvf2, drl, CrebA, if
GO:0045595	regulation of cell differentiation	0.00152927	1.60807e-06	15	206	264	16085	0	0	CG11561, hth, numb, neur, morgue, how, Syn1, phl, cher, aPKC, CG18582, Hs3st-B, gcm2, CG3619, Egfr
GO:0045165	cell fate commitment	0.00153328	1.61228e-06	20	206	454	16085	0	0	mio, hth, ap, numb, neur, tum, Ubx, skd, svp, ptc, hh, aPKC, slbo, CG18582, nerfin-1, BicD, itp, CG5953, CG3619, Egfr
GO:0040007	growth	0.00170622	1.79413e-06	16	206	302	16085	0	0	kis, Dg, Ubx, Trc8, cue, Syn1, phl, hh, cic, spag, Samuel, Timp, sqh, RASSF8, dm, trpm
GO:0016203	muscle attachment	0.00179257	1.88493e-06	6	206	30	16085	0	0	mew, drl, Dg, slow, if, Egfr
GO:0030010	establishment of cell polarity	0.00179257	1.88493e-06	6	206	30	16085	0	0	htt, aPKC, Dg, Khc-73, CG34157, CG15792
GO:0055085	transmembrane transport	0.00228334	2.40099e-06	20	206	466	16085	0	0	foi, CG7720, CG6006, CG13189, CG4607, hh, CG9717, CG6214, VhaAC45, CG4726, trpm, CG11897, CG4562, ptc, Calx, Ctr1B, rtet, CG5789, Indy, cos
GO:0042592	homeostatic process	0.00231492	2.4342e-06	13	206	205	16085	0	0	mew, Dg, l(2)01289, CG34157, how, Eaat1, ptc, yrt, Rab6, if, trpm, Egfr, fray
GO:0008219	cell death	0.00242378	2.54867e-06	15	206	274	16085	0	0	wgn, CG14995, CG15792, morgue, ftz-f1, ec, CG4091, Eip93F, aPKC, pnut, POSH, Dfd, dm, CG3619, Egfr
GO:0002009	morphogenesis of an epithelium	0.00260234	2.73643e-06	16	206	312	16085	0	0	foi, CG15792, mmy, svp, ec, hh, sqh, Egfr, Btk29A, Dg, Patj, cher, phl, aPKC, yrt, CG3619
GO:0048190	wing disc dorsal/ventral pattern formation	0.00264245	2.7786e-06	7	206	49	16085	0	0	ap, cic, osa, Hs3st-B, skd, CG3619, CG1943
GO:0030707	ovarian follicle cell development	0.00278433	2.92779e-06	14	206	242	16085	0	0	CG11561, kis, neur, CG15792, ptc, cher, hh, phl, slbo, cic, sqh, cos, CG3619, Egfr
GO:0009953	dorsal/ventral pattern formation	0.00306111	3.21883e-06	11	206	148	16085	0	0	ap, osa, skd, phl, cic, CrebA, Hs3st-B, BicD, CG1943, CG3619, Egfr
GO:0007292	female gamete generation	0.003099	3.25867e-06	24	206	651	16085	0	0	CG11561, mio, CG15792, Gprk2, hh, slbo, cic, sqh, BicD, Egfr, kis, neur, Btk29A, Dg, ptc, phl, cher, aPKC, Rab6, rtet, POSH, cos, dm, CG3619
GO:0001754	eye photoreceptor cell differentiation	0.00396638	4.17074e-06	11	206	152	16085	0	0	hth, neur, svp, hh, yrt, Rab6, CG18582, pnut, POSH, CG3619, Egfr
GO:0048859	formation of anatomical boundary	0.00398388	4.18915e-06	7	206	52	16085	0	0	hth, numb, neur, mew, robo, sqh, CG8581
GO:0007482	haltere development	0.00491283	5.16596e-06	4	206	10	16085	0	0	hth, drl, Ubx, Egfr
GO:0023051	regulation of signaling	0.00506078	5.32154e-06	19	206	449	16085	0	0	numb, Nedd4, tum, skd, Gprk2, CG7369, hh, BicD, Dg, neur, CG34157, osa, ptc, Ndfip, MAN1, CG4853, CG18582, cos, dm
GO:0022414	reproductive process	0.00508429	5.34625e-06	37	206	1329	16085	0	0	robo, Myo31DF, CG15792, sqh, BicD, Egfr, neur, Dg, how, ptc, phl, zfh1, aPKC, Rab6, POSH, orb2, CG1133, dm, CG3619, CG11561, mio, foi, elgi, Gprk2, hh, slbo, cic, kis, Btk29A, cue, Bsg, lig, cher, aux, Samuel, rtet, cos
GO:0012501	programmed cell death	0.00534301	5.6183e-06	14	206	256	16085	0	0	wgn, CG14995, CG15792, morgue, ftz-f1, ec, CG4091, Eip93F, aPKC, pnut, Dfd, dm, CG3619, Egfr
GO:0016333	morphogenesis of follicular epithelium	0.00551567	5.79986e-06	6	206	36	16085	0	0	phl, cher, aPKC, Dg, Patj, Egfr
GO:0007498	mesoderm development	0.00558691	5.87477e-06	9	206	101	16085	0	0	neur, foi, Ubx, Myo31DF, how, hh, zfh1, Hnf4, CG3619
GO:0031323	regulation of cellular metabolic process	0.00641286	6.74329e-06	34	206	1181	16085	0	0	slp2, hth, Nedd4, Ubx, skd, gcm2, DopR, ap, osa, how, zfh1, CG1133, dm, svp, Gprk2, hh, cic, slbo, Dgkepsilon, CrebA, slik, nerfin-1, Hnf4, Dfd, bru-2, kis, btn, ftz-f1, Eip93F, Hr46, CG18582, Samuel, cos, tou
GO:0007450	dorsal/ventral pattern formation, imaginal disc	0.00661348	6.95424e-06	7	206	56	16085	0	0	ap, cic, osa, Hs3st-B, skd, CG3619, CG1943
GO:0033036	macromolecule localization	0.00665773	7.00076e-06	22	206	589	16085	0	0	hth, numb, tum, CG15792, Crag, Trn, hh, BicD, neur, CG33298, Dg, Patj, AP-1gamma, ptc, cher, aPKC, Rab6, POSH, RASSF8, if, Indy, cos
GO:0006357	regulation of transcription from RNA polymerase II promoter	0.00669314	7.038e-06	16	206	336	16085	0	0	hth, ap, Ubx, skd, ftz-f1, Eip93F, Hr46, hh, zfh1, slbo, cic, CrebA, nerfin-1, tou, CG1133, Dfd
GO:0048523	negative regulation of cellular process	0.00698639	7.34636e-06	27	206	827	16085	0	0	CG11561, numb, Nedd4, tum, Ubx, Gprk2, cic, Timp, gcm2, Dfd, Egfr, kis, bru-2, neur, how, CG4091, ptc, Hr46, cher, zfh1, MAN1, Hs3st-B, Samuel, POSH, dm, cos, CG3619
GO:0031326	regulation of cellular biosynthetic process	0.00735773	7.73684e-06	29	206	929	16085	0	0	slp2, hth, Ubx, skd, svp, Gprk2, hh, slbo, cic, CrebA, nerfin-1, Hnf4, gcm2, Dfd, kis, DopR, ap, bru-2, btn, osa, ftz-f1, Eip93F, Hr46, zfh1, Samuel, tou, CG1133, cos, dm
GO:0009889	regulation of biosynthetic process	0.00751044	7.89742e-06	29	206	930	16085	0	0	slp2, hth, Ubx, skd, svp, Gprk2, hh, slbo, cic, CrebA, nerfin-1, Hnf4, gcm2, Dfd, kis, DopR, ap, bru-2, btn, osa, ftz-f1, Eip93F, Hr46, zfh1, Samuel, tou, CG1133, cos, dm
GO:0042386	hemocyte differentiation	0.00765266	8.04696e-06	6	206	38	16085	0	0	phl, cher, zfh1, gcm2, ytr, Egfr
GO:0048099	anterior/posterior lineage restriction, imaginal disc	0.00780151	8.20348e-06	3	206	4	16085	0	0	CG11561, hh, ptc
GO:0048477	oogenesis	0.00804093	8.45524e-06	23	206	642	16085	0	0	CG11561, mio, CG15792, hh, slbo, cic, sqh, BicD, Egfr, kis, Btk29A, Dg, neur, ptc, phl, cher, aPKC, Rab6, rtet, POSH, cos, dm, CG3619
GO:0048519	negative regulation of biological process	0.0084894	8.92681e-06	29	206	936	16085	0	0	CG11561, numb, Nedd4, tum, Ubx, Trc8, Gprk2, cic, Timp, gcm2, Dfd, Egfr, kis, bru-2, neur, how, CG4091, ptc, Hr46, cher, zfh1, MAN1, Hs3st-B, Samuel, POSH, RASSF8, dm, cos, CG3619

## Sheet: miR-980 GO terms
Date	Tue Apr 3 09:15:42 EDT 2012
Aspect	P
P-value cutoff	0.01
Calculate FDR	Yes
Regulation links followed	Yes
Bonferroni correction	Yes
Uploaded gene list	conserved_gene_symbol_microRNAAgree_980.txt
Annotation file	gene_association.fb
Evidence codes used	IEA (15032), ISM (967), IGI (2039), IEP (667), NAS (10556), IPI (1883), ND (5849), IC (953), ISO (1), ISS (15437), ISA (140), IDA (9685), IMP (16105), RCA (19), TAS (4836)
Unknown identifiers (3)	CG3920 CG2269 CG3630
GOID	TERM	CORRECTED_PVALUE	UNCORRECTED_PVALUE	NUM_LIST_ANNOTATIONS	LIST_SIZE	TOTAL_NUM_ANNOTATIONS	POPULATION_SIZE	FDR_RATE	EXPECTED_FALSE_POSITIVES	ANNOTATED_GENES
GO:0007411	axon guidance	0.000138514	4.30168e-07	6	24	204	16085	0	0	b-Spec, Med, sens, trn, jeb, Lar
GO:0007167	enzyme linked receptor protein signaling pathway	0.000164225	5.10015e-07	6	24	210	16085	0	0	Krn, Med, slmb, Gug, sens, Snoo
GO:0006935	chemotaxis	0.000183449	5.69719e-07	6	24	214	16085	0	0	b-Spec, Med, sens, trn, jeb, Lar
GO:0040011	locomotion	0.000235287	7.30704e-07	8	24	543	16085	0	0	b-Spec, Krn, Med, sens, trn, jeb, slmb, Lar
GO:0007154	cell communication	0.000310767	9.65114e-07	12	24	1632	16085	0	0	b-Spec, Krn, Med, sens, stv, slmb, inaF-D, tweek, Gug, Snoo, Lar, wkd
GO:0009653	anatomical structure morphogenesis	0.000488721	1.51777e-06	12	24	1702	16085	0	0	b-Spec, Krn, Med, sens, Chd1, trn, jeb, enc, slmb, Gug, Lar, wkd
GO:0009888	tissue development	0.000600421	1.86466e-06	8	24	615	16085	0	0	b-Spec, Krn, Med, trn, jeb, slmb, Lar, wkd
GO:0009605	response to external stimulus	0.000606831	1.88457e-06	7	24	421	16085	0	0	b-Spec, Med, sens, trn, Pdp1, jeb, Lar
GO:0042330	taxis	0.000624457	1.93931e-06	6	24	264	16085	0	0	b-Spec, Med, sens, trn, jeb, Lar
GO:0048468	cell development	0.000675857	2.09893e-06	10	24	1123	16085	0	0	b-Spec, Krn, Med, sens, trn, jeb, enc, slmb, Snoo, Lar
GO:0010646	regulation of cell communication	0.000825017	2.56217e-06	6	24	277	16085	0	0	b-Spec, Krn, slmb, Gug, sens, Snoo
GO:0000904	cell morphogenesis involved in differentiation	0.000863978	2.68316e-06	7	24	444	16085	0	0	b-Spec, Med, slmb, sens, trn, jeb, Lar
GO:0048699	generation of neurons	0.000907825	2.81933e-06	8	24	650	16085	0	0	b-Spec, Med, sens, trn, jeb, slmb, Snoo, Lar
GO:0023051	regulation of signaling	0.000930533	2.88985e-06	7	24	449	16085	0	0	b-Spec, Krn, slmb, Gug, sens, Snoo, wkd
GO:0007409	axonogenesis	0.00103329	3.20896e-06	6	24	288	16085	0	0	b-Spec, Med, sens, trn, jeb, Lar
GO:0023052	signaling	0.00216254	6.71597e-06	11	24	1601	16085	0	0	b-Spec, Krn, Med, sens, stv, slmb, inaF-D, tweek, Gug, Snoo, wkd
GO:0048666	neuron development	0.00223958	6.95522e-06	7	24	513	16085	0	0	b-Spec, Med, sens, trn, jeb, Snoo, Lar
GO:0042058	regulation of epidermal growth factor receptor signaling pathway	0.0041101	1.27643e-05	3	24	31	16085	0.0011	0.02	Krn, Gug, sens
GO:0007179	transforming growth factor beta receptor signaling pathway	0.00497905	1.54629e-05	3	24	33	16085	0.0011	0.02	Med, slmb, Snoo
GO:0000902	cell morphogenesis	0.00557206	1.73045e-05	7	24	590	16085	0.001	0.02	b-Spec, Med, slmb, sens, trn, jeb, Lar
GO:0030182	neuron differentiation	0.0057581	1.78823e-05	7	24	593	16085	0.001	0.02	b-Spec, Med, sens, trn, jeb, Snoo, Lar
GO:0042221	response to chemical stimulus	0.00584033	1.81377e-05	8	24	837	16085	0.0009	0.02	b-Spec, Med, sens, trn, jeb, slmb, Pdp1, Lar
GO:0009966	regulation of signal transduction	0.00734353	2.2806e-05	6	24	406	16085	0.0009	0.02	Krn, slmb, Gug, sens, Snoo, wkd
GO:0050794	regulation of cellular process	0.00742775	2.30675e-05	13	24	2619	16085	0.0008	0.02	b-Spec, Krn, Med, sens, enc, jim, slmb, inaF-D, Gug, Snoo, Pdp1, Lar, wkd
GO:0050896	response to stimulus	0.00749091	2.32637e-05	13	24	2621	16085	0.0008	0.02	b-Spec, Krn, Med, sens, trn, jeb, slmb, inaF-D, Gug, Snoo, Pdp1, wkd, Lar
GO:0065007	biological regulation	0.00756684	2.34995e-05	14	24	3072	16085	0.0008	0.02	b-Spec, Krn, Med, sens, enc, jim, slmb, inaF-D, Gug, Snoo, Pdp1, wkd, Lar, Irk2
GO:0048812	neuron projection morphogenesis	0.00865366	2.68747e-05	6	24	418	16085	0.0007	0.02	b-Spec, Med, sens, trn, jeb, Lar
GO:0031175	neuron projection development	0.00913009	2.83543e-05	6	24	422	16085	0.0007	0.02	b-Spec, Med, sens, trn, jeb, Lar
GO:0048667	cell morphogenesis involved in neuron differentiation	0.00913009	2.83543e-05	6	24	422	16085	0.0007	0.02	b-Spec, Med, sens, trn, jeb, Lar

## Sheet: miR-956 GO terms
Date	Tue Apr 3 08:55:15 EDT 2012
Aspect	P
P-value cutoff	0.01
Calculate FDR	Yes
Regulation links followed	Yes
Bonferroni correction	Yes
Uploaded gene list	conserved_gene_symbol_microRNAAgree_956.txt
Annotation file	gene_association.fb
Evidence codes used	IEA (15032), ISM (967), IGI (2039), IEP (667), NAS (10556), IPI (1883), ND (5849), IC (953), ISO (1), ISS (15437), ISA (140), IDA (9685), IMP (16105), RCA (19), TAS (4836)
Unknown identifiers (2)	CG12025 CG6024
GOID	TERM	CORRECTED_PVALUE	UNCORRECTED_PVALUE	NUM_LIST_ANNOTATIONS	LIST_SIZE	TOTAL_NUM_ANNOTATIONS	POPULATION_SIZE	FDR_RATE	EXPECTED_FALSE_POSITIVES	ANNOTATED_GENES
GO:0007517	muscle organ development	0.00159743	5.89459e-06	5	19	232	16085	0.08	0.08	gbb, ewg, pum, if, EcR
GO:0055002	striated muscle cell development	0.00312922	1.15469e-05	4	19	123	16085	0.04	0.08	gbb, ewg, pum, if
GO:0055001	muscle cell development	0.00323111	1.19229e-05	4	19	124	16085	0.0267	0.08	gbb, ewg, pum, if
GO:0014706	striated muscle tissue development	0.00401438	1.48132e-05	4	19	131	16085	0.025	0.1	gbb, ewg, pum, EcR
GO:0060537	muscle tissue development	0.00413673	1.52647e-05	4	19	132	16085	0.02	0.1	gbb, ewg, pum, EcR
GO:0061061	muscle structure development	0.00487214	1.79784e-05	5	19	292	16085	0.0167	0.1	gbb, ewg, pum, if, EcR
GO:0040007	growth	0.00573002	2.1144e-05	5	19	302	16085	0.0143	0.1	gbb, ewg, pum, CG14939, EcR
GO:0060538	skeletal muscle organ development	0.00649199	2.39557e-05	4	19	148	16085	0.0125	0.1	gbb, ewg, pum, if
GO:0051146	striated muscle cell differentiation	0.00684359	2.52531e-05	4	19	150	16085	0.0111	0.1	gbb, ewg, pum, if
GO:0042692	muscle cell differentiation	0.00881556	3.25297e-05	4	19	160	16085	0.012	0.12	gbb, ewg, pum, if
GO:0023052	signaling	0.00928748	3.42711e-05	9	19	1601	16085	0.0109	0.12	pum, Gprk2, Takr99D, ewg, gbb, Camta, PTP-ER, CG12333, EcR
